# Supplementary material for: The effects of different rootstocks on aroma components, activities and genes expression of aroma-related enzymes in oriental melon fruit
Source: PeerJ. 2024 Jan 5;12:e16704. doi: 10.7717/peerj.16704 (PMC10773451; doi:10.7717/peerj.16704)
Supplement: Supplemental Information 3 [file peerj-12-16704-s003.zip]

Archive with 7 entries (6 files):
- supplementary file 2- the raw data of GC-MS for SG/SG-1.CDF
- supplementary file 2- the raw data of GC-MS for SG/SG-1.xps
- supplementary file 2- the raw data of GC-MS for SG/SG-2.CDF
- supplementary file 2- the raw data of GC-MS for SG/SG-2.xps
- supplementary file 2- the raw data of GC-MS for SG/SG-3.CDF
- supplementary file 2- the raw data of GC-MS for SG/SG-3.xps
- supplementary file 2- the raw data of GC-MS for SG/
