# Supplementary material for: The effects of different rootstocks on aroma components, activities and genes expression of aroma-related enzymes in oriental melon fruit
Source: PeerJ. 2024 Jan 5;12:e16704. doi: 10.7717/peerj.16704 (PMC10773451; doi:10.7717/peerj.16704)
Supplement: Supplemental Information 6 — SG: self-grafted; QG: grafted on ‘Qinmi No. 1’; RG: grafted on ‘Ribenxuesong’. By comparing the peak time and peak area of volatile compounds, the properties and content of volatile compounds in fruits and melons can be determined. The activities of alcohol dehydrogenase (ADH) and alcohol acyltransferase (AAT), as well as the expression levels of related genes, are shown in Table S4 and Table S5, respectively. [file peerj-12-16704-s006.csv]

	Analyte	Similarity	R.T. (minutes)	Count		SG-1				SG-2				SG-3				QG-1				QG-2				QG-3				RG-1				RG-2				RG-3
Peak	NA	NA	Average	NA	Mass	Class	R.T. (minutes)	NA	Area	Class	R.T. (minutes)	NA	Area	Class	R.T. (minutes)	NA	Area	Class	R.T. (minutes)	NA	Area	Class	R.T. (minutes)	NA	Area	Class	R.T. (minutes)	NA	Area	Class	R.T. (minutes)	NA	Area	Class	R.T. (minutes)	NA	Area	Class	R.T. (minutes)	NA	Area
Analyte 1	1	0	1.537	9	28	Class2	1.536	0	147986.375	Class2	1.536	0	176183.075		0	0		Class3	1.532	0	242660.58		0	0		Class3	1.541	0	435440.078	Class4	1.545	0	343907.554	Class4	1.545	0	311676.233	Class4	1.527	0	355156.228
Analyte 3	2	0	1.627	12	46	Class2	1.621	0	31040.023	Class2	1.621	0	29724.204	Class2	1.625	0	42409.031	Class3	1.621	0	50237.817	Class3	1.638	0	118525.95	Class3	1.634	0	145940.38	Class4	1.63	0	37121.553	Class4	1.634	0	236320.826	Class4	1.621	0	94392.747
Analyte 4	3	0	1.661	6	60		0	0		Class2	1.692	0	1242.644		0	0			0	0			0	0		Class3	1.67	0	2676.061	Class4	1.643	0	13099.785	Class4	1.648	0	19636.278		0	0
Benzyl alcohol, (1-(dimethylamino)ethyl)-	4	538	1.693	4	33	Class2	1.692	581	20600.496		0	0			0	0			0	0			0	0			0	0		Class4	1.701	521	21335.515		0	0			0	0
Undecane, 2,2-dimethyl-	5	711.3333	1.759	12	57	Class2	1.754	761	44588.835	Class2	1.758	553	36200.568	Class2	1.758	826	55756.484	Class3	1.75	692	45268.776	Class3	1.767	678	23450.875	Class3	1.763	681	35334.873	Class4	1.763	699	33917.82	Class4	1.767	732	51621.014	Class4	1.758	676	29033.878
Disiloxane, hexamethyl-	6	948.9167	1.809	12	147	Class2	1.803	969	361639.012	Class2	1.803	958	168490.861	Class2	1.807	953	611959.725	Class3	1.803	929	385137.202	Class3	1.812	935	175997.143	Class3	1.816	930	244200.026	Class4	1.816	935	211750.744	Class4	1.816	968	432818.594	Class4	1.807	944	421330.931
Chloromethane	7	489.5455	1.889	12	47	Class2	1.887	0	54764.174	Class2	1.883	644	144147.532	Class2	1.883	644	280214.243	Class3	1.883	644	388726.678	Class3	1.892	644	343523.237	Class3	1.896	484	84683.604	Class4	1.896	325	33295.761	Class4	1.896	447	55749	Class4	1.887	382	50467.56
1,3-Dioxolane, 2-pentadecyl-	8	745.7	1.911	10	73	Class2	1.909	729	26098.723		0	0		Class2	1.905	841	45376.56	Class3	1.901	735	39554.94	Class3	1.918	685	21932.115	Class3	1.918	835	30473.143		0	0		Class4	1.919	647	40859.534	Class4	1.91	666	29212.181
Analyte 10	9	0	1.94	12	43	Class2	1.936	0	25196317.1	Class2	1.936	0	28147995.6	Class2	1.936	0	19316419.1	Class3	1.936	0	20222166.4	Class3	1.945	0	26976177	Class3	1.945	0	24726213.1	Class4	1.945	0	23726667.5	Class4	1.945	0	28575437.3	Class4	1.936	0	3565980.97
Analyte 11	10	661	1.951	3	59		0	0		Class2	1.954	661	25163.61	Class2	1.94	0	3122.489		0	0			0	0		Class3	1.958	0	2416.233		0	0			0	0			0	0
Carbon disulfide	11	745.3636	2.045	11	76	Class2	2.043	611	44494.281	Class2	2.038	732	44472.072	Class2	2.043	772	112599.621	Class3	2.038	839	105050.115	Class3	2.056	662	53638.286	Class3	2.052	877	92223.854		0	0		Class4	2.047	634	20197.824	Class4	2.047	739	72931.736
Disiloxane, 1-ethenyl-1,1,3,3-tetramethyl-3-(2-propenyl)-	12	632.75	2.143	8	131	Class2	2.136	518	4421.075		0	0		Class2	2.136	730	11231.787	Class3	2.145	547	6448.854		0	0		Class3	2.154	446	2358.863	Class4	2.149	607	1639.52		0	0		Class4	2.14	714	8112.201
1-Butanol, 3-methyl-, carbonate (2:1)	13	593.4	2.172	5	70	Class2	2.172	682	44579.35	Class2	2.167	747	174955.676		0	0			0	0			0	0		Class3	2.181	551	32223.664		0	0		Class4	2.176	506	46551.925		0	0
4-Methylpentyl pentanoate #	14	618	2.206	3	85		0	0		Class2	2.198	738	43029.033	Class2	2.203	538	17573.02		0	0			0	0			0	0			0	0		Class4	2.216	578	11275.156		0	0
Analyte 16	15	0	2.281	5	34		0	0		Class2	2.274	0	10834.897		0	0		Class3	2.261	0	24489.962		0	0			0	0			0	0		Class4	2.292	0	625.008	Class4	2.292	0	11083.082
Dothiepin	16	837.5455	2.306	11	58	Class2	2.3	859	3131741.09	Class2	2.3	828	924901.61	Class2	2.3	816	830520.597		0	0		Class3	2.309	842	485922.352	Class3	2.314	847	2799697.24	Class4	2.309	847	1265557.36	Class4	2.314	849	6719555.77	Class4	2.3	799	209041.165
2-Pentoxy-tetrahydropyran	17	657.5	2.367	10	114	Class2	2.367	623	13137.788	Class2	2.358	576	13894.669		0	0		Class3	2.363	516	8355.964	Class3	2.367	693	10755.339		0	0		Class4	2.376	666	10921.668	Class4	2.376	724	24127.482	Class4	2.363	719	24126.403
Heptane, 2,4-dimethyl-	18	694.3	2.428	10	84	Class2	2.425	731	162140.607	Class2	2.425	745	553972.524	Class2	2.425	736	459092.546	Class3	2.425	648	78215.046		0	0		Class3	2.434	747	146991.738	Class4	2.434	554	17081.438	Class4	2.434	736	211730.027	Class4	2.425	700	50816.855
N,N Dimethyl-3,4-methylenedioxyamphetamine	19	813.6364	2.445	12	72	Class2	2.442	815	235921.03	Class2	2.438	870	170338.431	Class2	2.442	680	263680.138	Class3	2.438	889	196835.133	Class3	2.447	908	113415.697	Class3	2.452	0	518818.53	Class4	2.456	828	308505.705	Class4	2.452	853	562271.403	Class4	2.438	764	310762.049
(2-Hydroxyethyl)trimethylammonium bromide	20	787.625	2.461	8	58		0	0		Class2	2.456	679	284378.533	Class2	2.46	818	605284.291	Class3	2.456	763	455559.908	Class3	2.469	999	281123.728	Class3	2.478	603	723314.193		0	0			0	0		Class4	2.46	718	223269.52
unknown	21	734.8333	2.562	12	74	Class2	2.558	734	2599760.34	Class2	2.558	735	5475926.84	Class2	2.558	735	3604984.43	Class3	2.558	735	2907429.14	Class3	2.567	734	4469316.36	Class3	2.571	737	2231727.15	Class4	2.567	735	3677260.09	Class4	2.571	735	3932760.37	Class4	2.558	735	4741761.82
L-Proline, ethyl ester	22	498.4286	2.66	7	27		0	0		Class2	2.727	499	21252.291	Class2	2.696	389	73824.615	Class3	2.603	480	17712.311		0	0		Class3	2.66	741	15154.657	Class4	2.625	462	19391.42		0	0			0	0
Aminoacetonitrile	23	624.8	2.701	10	56		0	0		Class2	2.705	616	27307.572	Class2	2.7	588	105491.122	Class3	2.696	716	146816.126	Class3	2.705	691	74460.701	Class3	2.709	569	19782.725		0	0		Class4	2.709	558	26023.156	Class4	2.691	519	16774.677
Cyclotrisiloxane, hexamethyl-	24	983	2.775	12	207	Class2	2.767	987	5051330.96	Class2	2.767	994	12275902.8	Class2	2.767	995	5489034.2	Class3	2.771	988	30788851.7	Class3	2.784	992	32780203	Class3	2.785	995	31750850.7	Class4	2.785	992	30544923	Class4	2.78	995	28322578.2	Class4	2.776	981	30754314.6
Octane, 4-methyl-	25	631.1667	2.837	6	84	Class2	2.833	580	109434.266	Class2	2.833	736	390723.886	Class2	2.833	687	146737.188		0	0			0	0		Class3	2.847	566	43987.391		0	0		Class4	2.842	684	192863.73		0	0
Trisiloxane, octamethyl-	26	885.5833	2.849	12	73	Class2	2.847	829	389011.645	Class2	2.842	927	239382.713	Class2	2.847	947	434018.849	Class3	2.842	941	385612.098	Class3	2.856	890	243938.652	Class3	2.856	907	299484.397	Class4	2.856	824	263579.333	Class4	2.856	807	388467.125	Class4	2.842	909	375544.772
3-Butene-1,2-diol, 1-(2-furanyl)-	27	690.375	3.072	8	97	Class2	3.024	736	6323.384	Class2	3.091	779	3454.357	Class2	3.135	644	3204.429	Class3	3.029	633	6217.7		0	0		Class3	3.073	711	5001.929		0	0		Class4	3.176	690	2310.714		0	0
Indole, 3-methyl-2-(2-dimethylaminopropyl)-	28	784.8182	2.999	11	72	Class2	2.993	733	397195.564	Class2	2.989	753	504439.686	Class2	2.998	823	1411721.29	Class3	2.993	835	1116394.74	Class3	3.002	765	1857351.51	Class3	3.007	767	467157.517	Class4	3.007	814	203406.905	Class4	3.007	819	1177578.52		0	0
2-Fluoro-5-trifluoromethylbenzoic acid, nonyl ester	29	558.25	3.101	5	28		0	0			0	0		Class2	3.091	515	290012.094	Class3	3.096	709	127275.531	Class3	3.1	0	336205.626	Class3	3.109	388	289297.391	Class4	3.109	621	333922.727		0	0			0	0
Ethyl Acetate	30	602.75	3.149	4	89	Class2	3.144	607	7862779.03		0	0			0	0		Class3	3.145	603	4698595.77	Class3	3.158	601	11475515		0	0			0	0			0	0		Class4	3.149	600	9224032.83
Pyrrolidine-2-carboxamide, N-heptyl-N-methyl-	31	502.5	3.139	12	89	Class2	3.122	471	906571.631	Class2	3.153	470	13460466.9	Class2	3.144	488	3733373.07	Class3	3.122	557	657325.878	Class3	3.122	460	534480.701	Class3	3.158	482	7202350.67	Class4	3.158	464	9111378.03	Class4	3.149	456	1398087.08	Class4	3.113	485	503761.172
unknown	32	532.25	3.177	4	72		0	0		Class2	3.176	564	295543.761		0	0			0	0		Class3	3.184	519	459873.932	Class3	3.171	530	327500.481		0	0			0	0		Class4	3.175	516	330985.103
Furan, 3-methyl-	33	769.5	3.235	4	82		0	0			0	0		Class2	3.238	789	62377.802		0	0			0	0		Class3	3.247	758	49101.278		0	0			0	0			0	0
Fenproporex	34	610.5	3.288	3	144	Class2	3.291	825	735.956		0	0		Class2	3.286	0	390.254		0	0			0	0			0	0			0	0			0	0		Class4	3.287	396	0
Analyte 36	35	794	3.286	12	31	Class2	3.282	0	14865057.1	Class2	3.282	0	14511832.8	Class2	3.282	0	15607064.5	Class3	3.282	0	15977319.8	Class3	3.295	794	14032089.8	Class3	3.291	0	14463175.6	Class4	3.291	0	15365050.7	Class4	3.291	0	18681029.3	Class4	3.282	0	12362197
Trifluoromethyldifluorophosphine	36	642.5714	3.276	7	69	Class2	3.309	564	12725	Class2	3.313	688	7022.714	Class2	3.193	588	13305.655		0	0		Class3	3.371	724	4167.558	Class3	3.224	593	9027.5	Class4	3.282	739	6758.6		0	0		Class4	3.238	602	33399.732
Ethanone, 1,2-di-2-furanyl-2-hydroxy-	37	598	3.299	4	97		0	0			0	0			0	0			0	0			0	0		Class3	3.26	473	2677.192		0	0		Class4	3.269	593	6093.905	Class4	3.335	685	1901.895
Cyclotrisiloxane, hexamethyl-	38	855.6364	3.398	12	59	Class2	3.398	0	176737.345	Class2	3.393	842	68161.747	Class2	3.393	759	56904.824	Class3	3.393	876	105766.935	Class3	3.402	883	50411.104	Class3	3.407	882	131324.93	Class4	3.398	858	65270.653	Class4	3.407	881	114852.917	Class4	3.393	871	63536.093
4,4'-bi-4H-pyran, 2,2',6,6'-tetrakis(1,1-dimethylethyl)-4,4'-dimethyl-	39	703.25	3.395	4	69	Class2	3.415	626	14041.619	Class2	3.406	807	0		0	0			0	0		Class3	3.384	693	0		0	0			0	0			0	0		Class4	3.375	687	0
Butanal, 2-methyl-	40	683.0833	3.483	12	57	Class2	3.482	677	844408.935	Class2	3.478	683	326253.661	Class2	3.482	684	406072.644	Class3	3.487	628	317223.511	Class3	3.486	608	262167.147	Class3	3.482	692	1181794.97	Class4	3.487	718	797186.587	Class4	3.487	704	1159869.88	Class4	3.482	715	751610.863
Silacyclopentane	41	652.6667	3.551	12	39	Class2	3.549	663	973795.323	Class2	3.549	629	152004.605	Class2	3.544	643	166981.523	Class3	3.544	640	152002.678	Class3	3.557	663	56752.733	Class3	3.558	660	1243286.91	Class4	3.558	669	615663.361	Class4	3.558	660	1104603.48	Class4	3.549	639	226410.804
Analyte 43	42	538.6667	3.929	12	46	Class2	3.922	0	3511685.08	Class2	3.922	0	11903919.7	Class2	3.926	0	20374593.1	Class3	3.926	0	25693094.7	Class3	3.935	0	20242063.8	Class3	3.935	0	7412464.8	Class4	3.935	0	8174971.45	Class4	3.935	0	15766760.7	Class4	3.926	0	16629352.5
Benzene	43	820.3333	3.948	9	78	Class2	3.944	886	94348.955	Class2	3.944	709	80346.364	Class2	3.944	689	71460.275	Class3	3.949	825	54223.092	Class3	3.957	885	181682.206		0	0		Class4	3.953	885	75080.576	Class4	3.953	882	127336.179	Class4	3.944	716	109000.939
1-Ethoxy-2,2,3,3,-tetramethylaziridine	44	529.8	4.018	5	98		0	0		Class2	4.006	530	12259.41		0	0			0	0			0	0		Class3	4.024	510	23960.007	Class4	4.02	492	17215.83	Class4	4.024	621	57984.29	Class4	4.015	496	15701.137
Furan, 2-ethyl-	45	835.9167	4.216	12	81	Class2	4.21	871	120825.93	Class2	4.21	808	40342.901	Class2	4.21	847	59287.821	Class3	4.206	795	77197.651	Class3	4.219	749	29432.164	Class3	4.224	749	131835.015	Class4	4.224	816	62467.24	Class4	4.228	849	233722.796	Class4	4.21	841	109025.63
Propanoic acid, ethyl ester	46	730.5	4.326	12	102	Class2	4.321	839	634905.463	Class2	4.322	837	1178298.85	Class2	4.321	843	397523.969	Class3	4.322	614	288424.007	Class3	4.33	813	1045895.09	Class3	4.33	834	406216.134	Class4	4.331	828	876980.665	Class4	4.331	739	124816.126	Class4	4.322	834	748130.63
Heptane, 2,2,4,6,6-pentamethyl-	47	841.1667	4.363	12	56	Class2	4.361	843	995620.051	Class2	4.353	803	913380.494	Class2	4.361	867	1460992.07	Class3	4.353	860	1094608.8	Class3	4.366	781	666816.211	Class3	4.37	853	641575.81	Class4	4.375	842	683448.652	Class4	4.371	860	910561.051	Class4	4.362	868	895986.742
1-(1,1-Dioxo-tetrahydro-1.lambda.(6)-thiophene-3-sulfonyl)-piperidine	48	670.3333	4.467	3	84		0	0			0	0		Class2	4.464	672	51713.128	Class3	4.464	699	93161.287	Class3	4.472	640	44992.513		0	0			0	0			0	0			0	0
2,2-Dimethyl-3-oxopentanoic acid, ethyl ester	49	496.8571	4.514	8	71	Class2	4.512	538	196697.57	Class2	4.513	499	326180.434	Class2	4.504	0	167935.317	Class3	4.513	432	75927.897	Class3	4.517	539	587915.603	Class3	4.517	474	182995.525	Class4	4.522	508	385979.152		0	0		Class4	4.513	488	229732.483
Trimethylsilylmethanol	50	657.9167	4.685	12	61	Class2	4.681	603	3223663.17	Class2	4.681	655	5163606.4	Class2	4.681	660	3741136.87	Class3	4.681	691	2066356.93	Class3	4.69	653	4977010.97	Class3	4.69	637	2583990.97	Class4	4.69	660	4094558.34	Class4	4.69	649	3953240.58	Class4	4.681	681	5549421.17
Benzimidazol-2-amine, 1-(2-diethylaminoethyl)-	51	723.0833	4.713	12	86	Class2	4.695	639	67841.642	Class2	4.717	598	734202.718	Class2	4.717	665	1163996.98	Class3	4.704	815	3296638.87	Class3	4.721	789	1208273.39	Class3	4.726	824	675833.069	Class4	4.721	842	798533.165	Class4	4.721	749	1995264.5	Class4	4.704	999	7786632.64
Heptanal, 2-methyl-	52	670.1818	4.733	11	44	Class2	4.73	656	1091446.6	Class2	4.721	758	867301.467	Class2	4.73	865	848906.638	Class3	4.726	586	933376.798	Class3	4.735	645	667226.931	Class3	4.739	602	1346350.62	Class4	4.735	623	536133.648	Class4	4.739	588	1295201.09		0	0
unknown	53	668.1667	4.921	12	74	Class2	4.917	649	78112.253	Class2	4.912	726	429272.975	Class2	4.917	654	79568.663	Class3	4.917	665	79750.179	Class3	4.921	678	231871.163	Class3	4.926	583	36592.546	Class4	4.926	699	196938.05	Class4	4.926	511	79237.186	Class4	4.917	757	121484.442
1-Methoxy-6,6-dimethyl-cyclohex-2-ene	54	572.4	5.01	5	84		0	0			0	0		Class2	5.01	580	49353.941		0	0		Class3	5.019	483	17551.044		0	0			0	0		Class4	5.01	532	17055.866		0	0
Analyte 56	55	546	5.228	12	41	Class2	5.223	0	535986.075	Class2	5.223	524	452723.726	Class2	5.228	485	580490.25	Class3	5.223	807	768749.746	Class3	5.232	332	455334.095	Class3	5.237	567	603363.817	Class4	5.232	567	727397.035	Class4	5.232	567	589939.614	Class4	5.223	519	624456.155
unknown	56	677.5	5.285	12	85	Class2	5.285	734	54284.331	Class2	5.285	725	169490.196	Class2	5.281	579	84925.279	Class3	5.281	680	55760.232	Class3	5.285	586	44104.554	Class3	5.281	619	42592.854	Class4	5.29	674	38135.442	Class4	5.29	728	125228.666	Class4	5.285	671	123912.826
unknown	57	796.6667	5.466	3	144	Class2	5.445	712	473.872	Class2	5.454	811	0		0	0			0	0			0	0			0	0		Class4	5.499	867	0		0	0			0	0
Cyclotetrasiloxane, octamethyl-	58	947.4167	5.444	12	179	Class2	5.441	948	118007.913	Class2	5.436	942	112927.519	Class2	5.445	956	146665.329	Class3	5.441	932	94490.904	Class3	5.445	953	86164.005	Class3	5.45	961	237103.732	Class4	5.45	936	122690.723	Class4	5.45	958	107364.628	Class4	5.441	899	142731.865
benzenamine, 4-[2-(2,5-dimethoxyphenyl)ethyl]-N-ethyl-	59	702.6	5.496	5	134		0	0			0	0		Class2	5.459	645	10223.694		0	0		Class3	5.45	759	9162.857	Class3	5.548	613	13445.222		0	0		Class4	5.552	760	4139.053		0	0
Butanoic acid, 2-methyl-, methyl ester	60	676.5714	5.499	7	88		0	0		Class2	5.494	867	256965.276		0	0			0	0		Class3	5.503	441	294877.628		0	0			0	0		Class4	5.503	706	196533.794	Class4	5.494	830	275464.059
Octane, 3,5-dimethyl-	61	576	5.561	5	113	Class2	5.565	591	29328.686	Class2	5.552	672	89891.582		0	0			0	0			0	0			0	0			0	0		Class4	5.574	624	55294.867		0	0
Isobutyl acetate	62	690	5.601	12	56	Class2	5.596	696	3617959.8	Class2	5.596	705	6097647.3	Class2	5.601	693	4899887.29	Class3	5.597	665	2777454	Class3	5.605	699	8731945.97	Class3	5.605	689	2724890.69	Class4	5.605	707	5051917.42	Class4	5.605	687	6825128.29	Class4	5.596	700	7436932.98
1-Penten-3-one	63	560.1	5.728	10	93	Class2	5.73	614	65373.675		0	0		Class2	5.734	580	88966.578	Class3	5.725	424	56850.689	Class3	5.734	406	27512.793		0	0		Class4	5.734	514	33116.018	Class4	5.734	486	40585.291	Class4	5.721	497	16010.886
tert-Butyldimethylsilanol	64	598.75	6.061	12	81	Class2	6.054	670	121749.622	Class2	6.049	465	56885.696	Class2	6.058	629	89496.186	Class3	6.054	555	128205.93	Class3	6.067	373	46979.561	Class3	6.072	498	199916.679	Class4	6.063	712	108718.514	Class4	6.067	543	312204.168	Class4	6.054	455	127784.246
Cyanamide, dimethyl-	65	685.8333	6.193	12	70	Class2	6.187	523	586830.121	Class2	6.192	721	90717521.1	Class2	6.191	651	59837231.5	Class3	6.187	676	69361497.9	Class3	6.196	725	123375201	Class3	6.201	624	10183561.2	Class4	6.196	640	10494275.9	Class4	6.201	639	22329715.4	Class4	6.187	768	193769.204
Butanoic acid, ethyl ester	66	676.5	6.221	10	88	Class2	6.214	730	2945618.46	Class2	6.218	682	2973064.48	Class2	6.223	610	531836.329	Class3	6.223	658	940481.488	Class3	6.227	749	5510069.99	Class3	6.227	702	1868198	Class4	6.227	754	2162488.71		0	0		Class4	6.218	653	1612196.28
unknown	67	592.1667	6.355	6	85	Class2	6.351	539	72312.775	Class2	6.356	539	75455.547	Class2	6.356	611	86987.435		0	0			0	0			0	0			0	0		Class4	6.356	677	126772.109	Class4	6.352	601	125302.093
Allyl fluoride	68	650.2	6.379	10	31	Class2	6.378	465	186781.471	Class2	6.369	730	262725.132	Class2	6.378	527	511761.233	Class3	6.374	713	860840.603	Class3	6.383	766	357070.308	Class3	6.383	631	191069.814	Class4	6.383	700	263641.252	Class4	6.378	761	1160588.34	Class4	6.378	761	1419812
Hexane, 1-(hexyloxy)-3-methyl-	69	590.6667	6.646	6	84		0	0		Class2	6.64	647	74532.624	Class2	6.649	552	10301.3	Class3	6.649	509	9515.699		0	0			0	0			0	0		Class4	6.649	609	21969.223	Class4	6.645	582	44562.959
Butanoic acid, 2-methyl-, ethyl ester	70	779.7	6.67	10	102	Class2	6.667	854	1461438.51	Class2	6.667	782	1361782.51	Class2	6.667	686	328756.331	Class3	6.667	724	445065.789	Class3	6.676	832	3742775.96	Class3	6.676	859	1533346.48	Class4	6.676	860	1890643.45	Class4	6.676	680	120331.623	Class4	6.667	851	609792.514
Decane, 4-methyl-	71	623.25	6.744	4	71		0	0		Class2	6.742	625	181907.946	Class2	6.747	583	37881.993		0	0			0	0			0	0			0	0		Class4	6.747	548	100384.738	Class4	6.738	737	105879.052
Thiophene, 2-(1,1-dimethylethoxy)-	72	685.2727	6.816	11	100	Class2	6.818	612	34236.886	Class2	6.809	698	241789.23	Class2	6.809	678	117311.013	Class3	6.814	579	136404.497	Class3	6.822	698	164027.015	Class3	6.814	678	86465.386	Class4	6.818	637	42308.602	Class4	6.823	727	178112.147		0	0
unknown	73	615.8333	7.053	12	281	Class2	7.058	587	21542.023	Class2	7.049	623	22683.261	Class2	7.053	519	20209.02	Class3	7.049	532	27355.245	Class3	7.058	518	19473.768	Class3	7.049	680	19369.639	Class4	7.053	576	22729.257	Class4	7.053	613	23675.743	Class4	7.049	609	21198.18
Disulfide, dimethyl	74	650	7.072	8	94		0	0		Class2	7.067	760	160414.92	Class2	7.071	838	6009227.6	Class3	7.067	772	231135.689	Class3	7.075	684	146743.275		0	0			0	0		Class4	7.076	584	33376.138	Class4	7.071	477	30071.178
Butanoic acid, 3-methyl-, ethyl ester	75	679	7.091	6	85	Class2	7.093	711	42285.901	Class2	7.089	685	51563.387		0	0		Class3	7.089	476	19276.685	Class3	7.093	776	156603.051	Class3	7.093	688	49753.157	Class4	7.089	738	85326.023		0	0			0	0
Acetic acid, butyl ester	76	724.3333	7.192	12	61	Class2	7.191	722	4628656.5	Class2	7.191	728	7267003.6	Class2	7.191	726	3645002.8	Class3	7.187	729	3162247.31	Class3	7.195	727	8831394.39	Class3	7.196	730	3253568.9	Class4	7.196	730	4445895.55	Class4	7.196	721	5571178.35	Class4	7.191	736	7247447.47
Hexanal	77	717.1667	7.383	12	82	Class2	7.382	727	790556.602	Class2	7.378	718	777231.18	Class2	7.382	735	554289.095	Class3	7.382	718	407653.522	Class3	7.386	725	546976.284	Class3	7.387	731	968024.497	Class4	7.382	710	518296.457	Class4	7.387	731	1183899.22	Class4	7.378	622	120472.685
Dodecane, 2,6,10-trimethyl-	78	633.3333	7.468	9	85	Class2	7.471	632	52635.582	Class2	7.462	669	119870.828	Class2	7.466	711	53030.613	Class3	7.467	582	27430.087	Class3	7.471	531	16584.042	Class3	7.471	590	24280.179		0	0		Class4	7.471	729	79478.187	Class4	7.466	677	107915.5
unknown	79	620.4	7.607	5	71	Class2	7.604	468	19773.433	Class2	7.6	705	43540.231	Class2	7.604	672	17715.542		0	0			0	0			0	0			0	0		Class4	7.613	641	30095.283	Class4	7.613	616	33211.654
2-Butenal, 2-methyl-	80	793.75	7.677	8	84	Class2	7.675	739	217321.386	Class2	7.675	824	1640903.95	Class2	7.675	833	2163155.39	Class3	7.675	848	2487138.19	Class3	7.68	782	1889121.36	Class3	7.68	782	623169.464	Class4	7.68	725	353619.928	Class4	7.68	817	2381556.49		0	0
Undecane	81	754.0833	7.739	12	57	Class2	7.737	682	115077.407	Class2	7.737	755	135358.321	Class2	7.737	701	189166.631	Class3	7.738	758	244056.286	Class3	7.742	755	176224.585	Class3	7.742	701	173326.938	Class4	7.742	762	176813.649	Class4	7.742	775	330998.851	Class4	7.737	800	424190.692
Tetrasiloxane, decamethyl-	82	904.1667	7.847	12	207	Class2	7.844	955	331706.252	Class2	7.84	856	308480.26	Class2	7.844	915	331663.989	Class3	7.844	879	364731.738	Class3	7.844	686	292659.141	Class3	7.849	956	321566.913	Class4	7.849	948	335262.73	Class4	7.844	928	379918.639	Class4	7.844	876	344445.349
Analyte 86	83	610.25	7.962	6	20		0	0		Class2	7.924	459	262882.257		0	0		Class3	8.022	0	501427.061	Class3	8.022	800	398630.801		0	0		Class4	7.933	579	307590.593	Class4	7.96	603	351589.387		0	0
Analyte 87	84	557.6667	7.989	8	28	Class2	8.017	686	185771.732	Class2	7.937	480	70343.994		0	0		Class3	8.031	0	67742.511	Class3	8.035	508	85679.624		0	0		Class4	7.946	569	65193.359	Class4	7.969	0	118868.186	Class4	8.048	627	109510.08
N(1)-[4-[4-Methoxyphenyl]-6-[trichloromethyl]-2-pyrimidinyl]-N(2),N(2)-	85	639	8.078	6	72		0	0		Class2	8.08	0	17613.257		0	0			0	0		Class3	8.071	0	32090.639		0	0			0	0		Class4	8.084	686	61950.658		0	0
2,2-Dimethyl-propyl 2,2-dimethyl-propanesulfinyl sulfone	86	535.8182	8.162	11	33	Class2	8.168	547	58386.751	Class2	8.151	549	107462.822	Class2	8.186	547	141064.54	Class3	8.164	557	164536.072	Class3	8.177	505	146634.794	Class3	8.191	557	42700.867	Class4	8.155	528	98024.572	Class4	8.16	529	131784.813	Class4	8.168	555	202967.813
Ethylbenzene	87	886.4167	8.479	12	91	Class2	8.479	781	249018.075	Class2	8.488	909	227548.994	Class2	8.461	944	219502.821	Class3	8.475	900	215174.091	Class3	8.479	951	648674.46	Class3	8.462	875	231862.251	Class4	8.497	916	285687.794	Class4	8.493	913	222573.895	Class4	8.47	891	267284.493
1-Butanol, 2-methyl-, acetate	88	701.0833	8.538	12	70	Class2	8.537	695	14600093	Class2	8.546	702	14387671.1	Class2	8.524	703	11163407.3	Class3	8.533	703	6921381.79	Class3	8.541	704	18940117.2	Class3	8.524	706	9012325.45	Class4	8.55	690	17692041.6	Class4	8.546	703	15714838.1	Class4	8.533	699	19656918.6
3-Methylpentyl acetate	89	483.25	8.572	12	87	Class2	8.572	494	375355.005	Class2	8.581	478	580652.817	Class2	8.559	491	338461.425	Class3	8.568	499	286436.242	Class3	8.572	453	561896.741	Class3	8.559	467	278184.754	Class4	8.573	508	826711.015	Class4	8.582	505	399667.732	Class4	8.568	477	606021.48
unknown	90	754.5	8.7	10	106	Class2	8.701	799	48960.717	Class2	8.719	598	52422.391	Class2	8.683	869	39711.019	Class3	8.697	860	42227.833	Class3	8.706	799	114065.551	Class3	8.684	853	46122.432	Class4	8.728	648	82054.675		0	0		Class4	8.697	851	59534.722
Cyclobutanecarboxylic acid, 4-methylpentyl ester	91	704.5	8.749	12	84	Class2	8.75	653	504236.463	Class2	8.741	721	457797.194	Class2	8.741	642	579396.635	Class3	8.741	745	502151.966	Class3	8.741	669	523981.928	Class3	8.759	685	549161.101	Class4	8.759	734	379406.159	Class4	8.755	754	726236.089	Class4	8.746	544	115043.182
2-Phenylpropyl butyrate	92	515.0909	8.809	11	118	Class2	8.799	381	24209.92	Class2	8.808	524	71839.322	Class2	8.817	479	1621.932	Class3	8.813	555	22623.182		0	0		Class3	8.821	462	3793.281	Class4	8.813	510	24828.301	Class4	8.808	488	43372.352	Class4	8.795	582	76632.349
Benzene, 1,3-dimethyl-	93	895	8.901	12	91	Class2	8.901	918	275510.464	Class2	8.915	906	293616.093	Class2	8.879	934	244639.934	Class3	8.897	907	251588.106	Class3	8.901	944	574155.573	Class3	8.879	919	285649.852	Class4	8.915	921	312217.739	Class4	8.915	908	299992.356	Class4	8.892	918	281343.618
2-Propanol, 1,1-dimethoxy-	94	611.4	9.085	12	47	Class2	9.074	645	31636.855	Class2	9.088	687	2779.048	Class2	9.114	510	24701.139	Class3	9.079	656	108755.079	Class3	9.092	673	18235.263	Class3	9.128	390	43411.415	Class4	9.057	0	191078.276	Class4	9.066	595	340267.864	Class4	9.083	0	254000.016
2-Azido-2,4,4,6,6-pentamethylheptane	95	591.75	9.141	4	75	Class2	9.132	638	31904.793	Class2	9.154	592	18970.642		0	0			0	0			0	0			0	0		Class4	9.155	592	27771.291		0	0		Class4	9.123	545	78040.5
1,3-Cyclopentanedione, 4-(3-methylbutyl)-	96	648.875	9.213	8	70		0	0			0	0			0	0		Class3	9.199	647	32484.79		0	0		Class3	9.163	611	24772.098	Class4	9.248	632	23310.209	Class4	9.235	657	47674.028	Class4	9.199	655	52256.252
2-Pentenal, 2-methyl-	97	729.2	9.309	5	98		0	0		Class2	9.31	750	167684.466	Class2	9.305	764	399798.747	Class3	9.306	779	628737.969	Class3	9.314	770	974567.001		0	0			0	0		Class4	9.31	583	32519.908		0	0
Silanol, ethyldimethyl-	98	707	9.556	7	75	Class2	9.554	671	58228.328		0	0		Class2	9.599	816	65427.859		0	0			0	0		Class3	9.608	759	30620.352	Class4	9.537	547	45812.986	Class4	9.541	680	49786.189	Class4	9.568	605	54515.601
4-Methyl-5-nonanone	99	620	9.452	8	85	Class2	9.474	556	28965.321	Class2	9.483	646	34824.447	Class2	9.412	636	41391.822	Class3	9.461	594	36501.558		0	0			0	0		Class4	9.492	638	23378.366		0	0		Class4	9.452	616	88621.925
Cyclobutane, 1,2,3,4-tetramethyl-	100	724.5	9.604	12	56	Class2	9.599	764	901910.408	Class2	9.581	760	1440367.3	Class2	9.63	752	2789444.28	Class3	9.603	685	6473396.51	Class3	9.607	748	3173406.91	Class3	9.639	742	849756.418	Class4	9.585	762	1255256.97	Class4	9.59	689	2512213.04	Class4	9.608	722	1832391.39
Undecane, 3-methyl-	101	636.25	9.755	12	85	Class2	9.758	560	24099.39	Class2	9.79	589	33861.64	Class2	9.71	669	43444.106	Class3	9.754	578	53621.704	Class3	9.754	698	35502.822	Class3	9.692	597	29300.472	Class4	9.794	646	32484.918	Class4	9.79	711	40736.925	Class4	9.741	705	60999.291
4-Methyl-2-pentyl methylphosphonofluoridate	102	482.5	9.809	4	69	Class2	9.803	463	6358.281	Class2	9.812	550	38054.174		0	0			0	0		Class3	9.812	450	31507.08		0	0		Class4	9.808	467	11494.692		0	0			0	0
Benzene, 1,2,3-trimethyl-	103	566	9.933	3	105		0	0			0	0			0	0		Class3	9.941	440	4335.633	Class3	9.941	763	49713.017		0	0			0	0			0	0		Class4	9.918	495	14352.467
Cyclohexane, pentyl-	104	645.6	10.038	5	82	Class2	10.069	563	15222.509		0	0		Class2	10.025	671	24437.203	Class3	10.065	636	19017.579		0	0			0	0			0	0			0	0		Class4	10.061	696	45647.371
Hexane, 3,4-bis(1,1-dimethylethyl)-2,2,5,5-tetramethyl-	105	817.0833	9.998	12	57	Class2	9.994	738	641306.825	Class2	9.981	845	437739.578	Class2	10.016	763	515742.903	Class3	9.999	829	432044.665	Class3	9.998	790	453715.54	Class3	10.021	809	637594.28	Class4	9.985	840	535863.926	Class4	9.99	859	1193598.69	Class4	10.003	869	705205.636
unknown	106	486.3333	10.101	3	163	Class2	10.092	571	8034.866		0	0		Class2	10.083	437	10544.253		0	0			0	0			0	0		Class4	10.127	451	6395.488		0	0			0	0
Succinic acid, tridec-2-yn-1-yl 2,2,3,4,4,4-hexafluorobutyl ester	107	534	10.194	4	125		0	0			0	0			0	0			0	0			0	0			0	0		Class4	10.221	589	9115.856	Class4	10.212	553	11208.16	Class4	10.189	518	10009.919
Acetic acid, pentyl ester	108	667.0909	10.144	12	70	Class2	10.145	725	580795.431	Class2	10.154	708	529359.387	Class2	10.132	709	268084.471	Class3	10.141	705	208934.063	Class3	10.145	723	617650.432	Class3	10.127	722	300920.518	Class4	10.158	0	465942.783	Class4	10.154	711	326198.67	Class4	10.141	724	412023.813
o-Xylene	109	875.9167	10.243	12	91	Class2	10.247	825	179466.266	Class2	10.261	875	193228.644	Class2	10.225	893	157014.103	Class3	10.238	858	140131.93	Class3	10.243	888	312508.224	Class3	10.216	870	179690.578	Class4	10.256	929	188082.464	Class4	10.256	824	181324.243	Class4	10.234	894	213286.81
Propionic acid, 2-(3,5-dioxo-2,3,4,5-tetrahydro-[1,2,4]triazin-6-ylamino)-, hydrazide	110	408.6667	10.306	3	155		0	0			0	0			0	0		Class3	10.301	389	5069.285	Class3	10.327	474	3378.143	Class3	10.292	363	4648.75		0	0			0	0			0	0
Cyclopentasiloxane, decamethyl-	111	966.3333	10.317	12	73	Class2	10.318	967	4966726.3	Class2	10.323	965	5222383.15	Class2	10.309	965	5502403	Class3	10.314	964	5199177.84	Class3	10.318	968	5266817.61	Class3	10.309	962	4817513.26	Class4	10.323	968	4801986.24	Class4	10.323	969	4212251.04	Class4	10.314	968	5145945.93
Heptanal	112	718	10.43	12	70	Class2	10.429	768	3934030.71	Class2	10.438	702	3372478.7	Class2	10.416	748	2375125.47	Class3	10.429	735	2418212.27	Class3	10.429	751	2286743.83	Class3	10.416	768	4277210.51	Class4	10.438	765	2478362.39	Class4	10.438	763	4400460.5	Class4	10.425	710	566914.041
Cyclopentasiloxane, decamethyl-	113	907.2727	10.464	11	73	Class2	10.469	918	410010.78	Class2	10.478	908	291592.938	Class2	10.474	943	229895.724	Class3	10.465	941	427693.334	Class3	10.465	897	403975.868	Class3	10.478	888	112415.082	Class4	10.456	935	843935.324	Class4	10.46	936	781641.58	Class4	10.469	941	360016.263
unknown	114	707.5	10.474	6	79		0	0		Class2	10.465	746	244798.272		0	0		Class3	10.483	713	203368.85	Class3	10.478	771	156336.903		0	0			0	0		Class4	10.483	701	215279.916		0	0
Pyridine	115	849.6	10.527	6	52	Class2	10.527	799	130328.325		0	0		Class2	10.491	937	82368.337		0	0			0	0			0	0		Class4	10.5	0	58755.743		0	0		Class4	10.545	801	54410.52
3,4-Di-O-methyl-L-arabinopyranose	116	518	10.667	10	87	Class2	10.665	490	38876.388	Class2	10.647	436	27851.074	Class2	10.678	555	41801.281	Class3	10.669	500	32934.89	Class3	10.665	506	29371.627	Class3	10.691	499	35007.5		0	0		Class4	10.656	528	42332.555		0	0
unknown	117	631.1	10.687	10	70	Class2	10.687	690	231107.933	Class2	10.669	719	275237.238	Class2	10.709	578	50253.467	Class3	10.687	695	117483.227	Class3	10.691	690	86328.916	Class3	10.714	481	49785.918	Class4	10.674	629	200494.169	Class4	10.678	665	307194.214	Class4	10.691	449	23586.831
4-Heptenal	118	648.3333	10.818	9	68	Class2	10.816	590	204892.662	Class2	10.825	702	290738.589	Class2	10.811	629	261612.08		0	0			0	0		Class3	10.807	638	184907.763	Class4	10.825	638	271081.411	Class4	10.825	693	265603.415		0	0
Dodecane	119	780.1818	10.824	12	57	Class2	10.829	766	473662.541	Class2	10.856	795	500658.078	Class2	10.785	0	809317.497	Class3	10.82	779	832388.603	Class3	10.816	694	441269.753	Class3	10.776	686	538997.849	Class4	10.856	820	526673.295	Class4	10.847	824	826802.104	Class4	10.816	757	899109.608
Pyrrolidine, 2-butyl-1-methyl-	120	633.1667	10.85	7	84	Class2	10.847	618	234805.924		0	0		Class2	10.856	740	299700.413	Class3	10.843	0	342411.035	Class3	10.847	619	275823.728	Class3	10.856	695	245703.04		0	0			0	0		Class4	10.838	532	200056.791
Methanesulfonic anhydride	121	753.0909	10.989	12	79	Class2	10.984	0	339054.196	Class2	10.971	742	269927.427	Class2	11.011	798	258500.399	Class3	10.989	764	262567.975	Class3	10.993	771	222687.428	Class3	11.016	780	286182.412	Class4	10.976	622	261721.496	Class4	10.98	785	249673.038	Class4	10.993	753	307527.497
unknown	122	762.2727	11.071	11	73	Class2	11.073	755	32559.007	Class2	11.073	774	27631.511	Class2	11.064	617	23655.962	Class3	11.069	849	41384.963	Class3	11.069	747	29192.285	Class3	11.065	794	33144.952	Class4	11.073	839	46134.205	Class4	11.073	840	46780.548	Class4	11.065	641	42402.562
Eucalyptol	123	762.7	11.098	12	154	Class2	11.096	0	36456.737	Class2	11.109	728	34527.082	Class2	11.078	789	32799.463	Class3	11.096	786	29703.712	Class3	11.104	772	25934.154	Class3	11.078	720	24241.221	Class4	11.113	0	24433.801	Class4	11.105	733	21046.691	Class4	11.096	715	21881.419
unknown	124	670.2	11.21	11	57	Class2	11.215	0	61223.78	Class2	11.22	778	97470.342	Class2	11.229	692	33698.811	Class3	11.211	732	85432.024	Class3	11.211	629	31753.794	Class3	11.162	530	15674.778	Class4	11.216	648	78614.482	Class4	11.22	707	105238.646	Class4	11.22	714	81034.496
unknown	125	595.0833	11.333	12	85	Class2	11.335	622	221544.739	Class2	11.335	549	124886.756	Class2	11.318	622	26476.264	Class3	11.34	637	60540.872	Class3	11.34	606	496931.671	Class3	11.322	676	86307.014	Class4	11.34	513	154730.484	Class4	11.336	570	245107.158	Class4	11.318	540	252076.837
1-Butanol, 2-methyl-	126	722.75	11.37	9	56	Class2	11.366	0	3630448.64	Class2	11.358	721	3109229.88	Class2	11.38	733	4293085.59	Class3	11.371	688	3637570.07	Class3	11.371	727	4505609.51	Class3	11.384	712	2887114.03	Class4	11.362	731	4757480.73	Class4	11.362	748	7104965.75	Class4	11.371	722	7576588.51
Cyclobutane, 1,1,2,3,3-pentamethyl-	127	757.4167	11.406	12	55	Class2	11.402	663	7096130.75	Class2	11.393	773	6148868.43	Class2	11.42	744	7909915.33	Class3	11.407	698	10578623.9	Class3	11.406	736	7460146.2	Class3	11.42	796	6764473.3	Class4	11.398	785	11831082.6	Class4	11.402	761	12062308.7	Class4	11.411	753	19916716.8
1,3-bis[(2Z)-Hex-2-en-1-yloxy]-1,1,3,3-tetramethyldisiloxane	128	687.1667	11.464	12	149	Class2	11.464	669	1529716.92	Class2	11.46	653	1348313.77	Class2	11.469	685	1375619.85	Class3	11.464	653	1306088.46	Class3	11.464	705	1163665.59	Class3	11.473	710	1352903.84	Class4	11.46	691	1215957.67	Class4	11.46	704	1390580.03	Class4	11.464	660	1290737.17
unknown	129	575.6667	11.483	7	155	Class2	11.486	589	11462.067	Class2	11.487	0	15439.332		0	0		Class3	11.491	598	12193.895	Class3	11.491	598	10582.638		0	0		Class4	11.482	663	13214.611	Class4	11.478	360	16804.603		0	0
2-Hexenal, (E)-	130	647.5	11.542	6	98	Class2	11.557	675	108692.17	Class2	11.54	504	10123.924		0	0			0	0			0	0			0	0		Class4	11.549	704	99810.522	Class4	11.544	727	148520.386		0	0
2-Buten-1-ol, (Z)-	131	616.8333	11.646	7	72		0	0		Class2	11.638	526	25822.611	Class2	11.66	686	378810.395	Class3	11.647	0	333728.958	Class3	11.646	732	246947.621		0	0		Class4	11.642	542	37280.442	Class4	11.642	683	84384.729	Class4	11.651	532	78680.474
Benzoic acid, 4-methyl-2-trimethylsilyloxy-, trimethylsilyl ester	132	591.9091	11.661	11	281	Class2	11.66	580	22061.21	Class2	11.664	518	28579.799		0	0		Class3	11.664	594	21980.747	Class3	11.66	623	24599.712	Class3	11.655	566	20310.577	Class4	11.66	576	29470.111	Class4	11.664	547	19442.043	Class4	11.66	586	26815.164
unknown	133	508.1818	11.738	11	43	Class2	11.735	522	268062.621	Class2	11.735	604	117359.217	Class2	11.74	519	232785.463	Class3	11.74	524	627474.261	Class3	11.74	490	239262.944	Class3	11.744	533	522620.968	Class4	11.735	489	129516.753	Class4	11.74	530	135082.228	Class4	11.74	456	88468.005
Morpholine, 4-[5-(2-furfurylthio)-2-nitrophenyl]-	134	576.75	11.797	4	45		0	0		Class2	11.815	656	50646.656		0	0			0	0			0	0			0	0		Class4	11.811	473	60421.198	Class4	11.82	542	97702.545		0	0
Furan, 2-pentyl-	135	904.8	11.821	12	81	Class2	11.824	874	470513.143	Class2	11.837	0	348491.777	Class2	11.802	879	204677.675	Class3	11.82	863	272065.739	Class3	11.82	875	268033.991	Class3	11.798	0	698805.955	Class4	11.838	919	684473.535	Class4	11.833	878	764347.868	Class4	11.815	927	1007158.37
Undecane, 2,9-dimethyl-	136	594	11.876	3	71		0	0		Class2	11.909	634	25615.537	Class2	11.846	585	16038.395		0	0			0	0			0	0			0	0			0	0		Class4	11.873	563	24910.634
Hexanoic acid, ethyl ester	137	724.5	11.978	4	88	Class2	11.979	837	85226.045		0	0			0	0			0	0		Class3	11.979	697	42041.061	Class3	11.962	691	64495.964	Class4	11.993	673	21460.414		0	0			0	0
unknown	138	713.0909	12.049	11	81	Class2	12.051	638	73522.68	Class2	12.042	668	76866.806		0	0		Class3	12.055	493	39401.406	Class3	12.051	536	32492.258	Class3	12.064	657	37433.567	Class4	12.042	805	140523.2	Class4	12.042	818	139410.665	Class4	12.051	686	126105.432
L-Alanyl-L-norleucine, N-dimethylaminomethylene-, methyl ester	139	673	12.104	3	99		0	0			0	0		Class2	12.099	599	38272.816	Class3	12.108	603	29122.934	Class3	12.104	817	28934.631		0	0			0	0			0	0			0	0
2-Octene, 2,6-dimethyl-	140	724.8333	12.202	12	140	Class2	12.206	717	623944.879	Class2	12.215	727	621958.898	Class2	12.184	717	259143.381	Class3	12.202	723	164540.452	Class3	12.202	720	617741.217	Class3	12.18	734	859498.094	Class4	12.215	730	945983.738	Class4	12.215	717	1084703.85	Class4	12.197	744	823217.82
Sulfurous acid, 2-ethylhexyl nonyl ester	141	622	12.287	4	85	Class2	12.299	615	37857.136		0	0		Class2	12.277	615	27043.83		0	0			0	0		Class3	12.277	577	26214.651		0	0			0	0		Class4	12.295	681	73036.472
unknown	142	742.5	12.311	12	73	Class2	12.313	813	49531.361	Class2	12.313	784	60995.016	Class2	12.308	572	47839.202	Class3	12.308	600	50042.518	Class3	12.313	627	47019.114	Class3	12.304	733	39169.46	Class4	12.317	877	56268.325	Class4	12.313	653	35500.07	Class4	12.308	781	57165.252
Cyclopentene	143	536.3333	12.367	10	86	Class2	12.37	567	168214.431	Class2	12.375	539	61884.573	Class2	12.366	541	22311.102	Class3	12.366	539	28404.528	Class3	12.366	513	34618.303	Class3	12.357	508	39723.345	Class4	12.375	478	75567.894	Class4	12.375	561	21733.244	Class4	12.366	581	100013.631
unknown	144	621.2	12.413	10	83	Class2	12.424	538	77545.802	Class2	12.397	663	55027.347		0	0			0	0		Class3	12.415	714	61818.1	Class3	12.437	501	43518.54	Class4	12.406	587	153009.054	Class4	12.411	702	154425.264	Class4	12.415	615	85631.036
unknown	145	436.5	12.419	12	65	Class2	12.419	462	47102.027	Class2	12.419	341	23968.658	Class2	12.419	601	72784.28	Class3	12.419	529	35874.23	Class3	12.419	361	28751.608	Class3	12.419	411	19961.137	Class4	12.419	411	33764.441	Class4	12.419	418	51251.281	Class4	12.419	369	94182.078
Isoquinoline, 6,7-dimethoxy-1-methyl-4-(3,4-dimethylphenyl)-	146	577.2	12.456	5	154		0	0		Class2	12.455	690	4381.985		0	0			0	0		Class3	12.45	455	8750.278		0	0		Class4	12.455	579	9715.177		0	0		Class4	12.455	558	11734.484
Styrene	147	868.9	12.501	10	104	Class2	12.504	804	294370.837		0	0		Class2	12.495	890	85316.797	Class3	12.499	920	150293.118	Class3	12.504	958	1612221.35	Class3	12.495	898	226222.01	Class4	12.513	941	354400.705	Class4	12.513	862	337416.774	Class4	12.499	873	308864.6
Isobutyl 3-methylbut-3-enyl carbonate	148	511.75	12.535	9	56	Class2	12.53	509	68490.257	Class2	12.526	394	67116.696		0	0		Class3	12.535	563	98074.025	Class3	12.539	449	75811.146	Class3	12.548	647	69322.322		0	0		Class4	12.535	514	168901.946		0	0
4-Methyl-3,5-decandione	149	624.1818	12.548	12	99	Class2	12.548	547	164321.133	Class2	12.553	594	206312.634	Class2	12.539	663	256916.282	Class3	12.548	648	497228.65	Class3	12.548	618	348347.08	Class3	12.539	611	170538.355	Class4	12.553	647	253883.18	Class4	12.553	648	353568.683	Class4	12.544	647	267533.147
Propane, 1-(methylthio)-	150	552.5556	12.616	9	90	Class2	12.615	656	1110634.62	Class2	12.615	438	352302.029		0	0		Class3	12.615	569	167301.061	Class3	12.619	562	103904.09	Class3	12.615	626	1255265.21	Class4	12.615	526	270713.769	Class4	12.615	682	1010441.81	Class4	12.615	399	59221.564
Cyclobutanone, 2,3,3,4-tetramethyl-	151	735.8333	12.642	12	42	Class2	12.641	735	2233017.03	Class2	12.633	683	1155213.91	Class2	12.65	731	1879600.47	Class3	12.642	741	2355049.89	Class3	12.641	732	1566437.43	Class3	12.65	735	1801368.78	Class4	12.637	746	2374332.62	Class4	12.637	742	3951389.83	Class4	12.641	751	3626047.75
L-Proline, N-(octanoyl)-, heptyl ester	152	649.8	12.662	5	104	Class2	12.668	737	64856.899	Class2	12.646	668	51720.322		0	0		Class3	12.668	606	38211.99	Class3	12.664	805	338193.747		0	0			0	0			0	0		Class4	12.664	433	71679.498
3-Octanone	153	592.5	12.689	5	99		0	0			0	0			0	0		Class3	12.695	688	82204.059	Class3	12.699	554	57151.889		0	0		Class4	12.682	0	64122.321		0	0		Class4	12.695	521	43193.36
Cycloheptanemethanol, dimethyl-	154	734.3333	12.748	4	59		0	0			0	0		Class2	12.757	762	213938.62	Class3	12.744	741	121692.471	Class3	12.744	0	138399.246		0	0			0	0			0	0		Class4	12.748	700	80208.076
2-Allylpent-4-enoic acid, benzyl ester	155	719.5833	12.788	12	91	Class2	12.788	731	75839.794	Class2	12.784	732	125877.166	Class2	12.797	766	141683.183	Class3	12.788	717	113920.591	Class3	12.788	691	128276.795	Class3	12.801	841	83347.636	Class4	12.779	711	90371.522	Class4	12.784	806	119657.296	Class4	12.788	706	32197.165
Dodecane, 4,6-dimethyl-	156	565	12.912	4	71	Class2	12.908	506	28567.467	Class2	12.926	591	24361.647		0	0			0	0			0	0			0	0			0	0		Class4	12.912	598	29596.36	Class4	12.904	0	34448.028
2,4,4,6-Tetramethyl-6-phenylheptane	157	652.1429	12.896	7	119	Class2	12.895	608	39610.768	Class2	12.908	720	31387.839	Class2	12.877	538	30632.63		0	0		Class3	12.899	640	26706.597		0	0			0	0			0	0			0	0
Pyrrolidin-2-one, 5-[2-butyrylethyl]-	158	629	12.983	12	84	Class2	12.983	609	155721.616	Class2	12.992	642	247297.222	Class2	12.97	634	122506.702	Class3	12.979	608	211860.969	Class3	12.983	693	99937.647	Class3	12.966	682	400356.299	Class4	12.992	628	294882.845	Class4	12.992	634	352440.271	Class4	12.983	664	248635.226
Acetic acid, hexyl ester	159	755.1667	13.126	12	56	Class2	13.126	738	2156708.08	Class2	13.13	758	1349744.16	Class2	13.117	758	635467.5	Class3	13.126	752	565120.281	Class3	13.126	770	1773362.11	Class3	13.117	761	866608.561	Class4	13.135	763	961830.613	Class4	13.13	774	1104817.09	Class4	13.121	756	854179.027
unknown	160	460.6667	13.149	3	97		0	0			0	0			0	0		Class3	13.157	491	37475.751		0	0			0	0			0	0		Class4	13.148	409	60696.859	Class4	13.143	482	47844.959
unknown	161	701.9167	13.256	12	56	Class2	13.254	775	389396.453	Class2	13.25	758	313655.309	Class2	13.263	719	62889.698	Class3	13.255	636	83531.698	Class3	13.259	721	277887.964	Class3	13.272	683	62279.622	Class4	13.25	766	202027.734	Class4	13.255	728	216613.321	Class4	13.259	660	113625.078
Cyclopentane, nonyl-	162	625.4	13.326	5	82		0	0			0	0			0	0		Class3	13.348	671	21582.381	Class3	13.339	646	14112.556	Class3	13.317	547	17993.67		0	0			0	0		Class4	13.334	640	18578.893
Tolycaine	163	794.5556	13.357	9	86	Class2	13.357	754	189493.111	Class2	13.352	787	326616.972	Class2	13.361	844	132463.702	Class3	13.357	794	259708.753	Class3	13.357	833	315077.657	Class3	13.361	841	349406.135	Class4	13.352	749	356270.469	Class4	13.357	790	629219.033	Class4	13.361	759	323531.7
unknown	164	743.3333	13.42	12	45	Class2	13.419	772	13499415.4	Class2	13.41	762	26224361.9	Class2	13.432	764	31430081.1	Class3	13.428	763	64902901.7	Class3	13.423	802	36045463.7	Class3	13.437	743	27803375.6	Class4	13.41	803	24165057.2	Class4	13.419	803	55881672.4	Class4	13.428	788	66884658.9
Benzoic acid 3,5-dichloro-2,6-dimethyl-4-pyridyl ester	165	770.75	13.437	4	105		0	0		Class2	13.437	788	102267.476		0	0			0	0		Class3	13.441	780	169738.401		0	0		Class4	13.432	778	62141.249	Class4	13.437	737	114042.121		0	0
Acetic acid, diphenyl-hydroxy-, 1-dimethylaminoisopropyl ester	166	605.875	13.45	8	58	Class2	13.45	584	202501.121	Class2	13.45	639	380485.589	Class2	13.445	607	825289.591		0	0		Class3	13.45	649	730883.043	Class3	13.454	532	258023.404		0	0		Class4	13.45	638	376812.623	Class4	13.445	605	442961.214
1,4-Cyclohexanediol, trans-	167	603.375	13.469	8	98	Class2	13.468	573	93575.421	Class2	13.468	637	52313.459	Class2	13.472	560	76670.163		0	0			0	0		Class3	13.472	568	74845.381	Class4	13.472	574	55147.938		0	0			0	0
Oxamide, N-(3-methoxypropyl)-N'-cycloheptylidenamino-	168	509.7778	13.489	9	153		0	0		Class2	13.485	504	26403.616		0	0		Class3	13.494	410	27748.195	Class3	13.49	608	26576.899	Class3	13.486	508	11523.052	Class4	13.486	523	26552.812	Class4	13.49	558	25422.217	Class4	13.485	512	30289.371
3,4-Hexanediol, 2,5-dimethyl-	169	656.6667	13.542	3	73		0	0			0	0			0	0			0	0			0	0			0	0			0	0			0	0			0	0
Octanal	170	764.25	13.538	12	84	Class2	13.539	807	480153.378	Class2	13.543	797	361343.297	Class2	13.53	722	207834.847	Class3	13.539	768	257738.045	Class3	13.539	704	196239.126	Class3	13.53	796	567759.724	Class4	13.543	817	287164.632	Class4	13.543	798	439203.794	Class4	13.534	742	159407.056
Erythro-2-methyl-3,4-dibromo-2-butanol	171	738.5	13.643	4	59		0	0			0	0		Class2	13.65	857	307732.909	Class3	13.641	607	194808.958	Class3	13.641	852	205484.279		0	0			0	0			0	0		Class4	13.641	638	135228.139
unknown	172	709.7273	13.655	11	84	Class2	13.659	776	112099.182	Class2	13.65	694	101555.12	Class2	13.663	681	25141.465	Class3	13.659	736	48382.517	Class3	13.654	669	37837.832	Class3	13.668	753	78194.253	Class4	13.659	609	77392.337	Class4	13.65	709	105932.524	Class4	13.659	671	30914.176
Trisiloxane, 1,1,1,5,5,5-hexamethyl-3,3-bis[(trimethylsilyl)oxy]-	173	859.3333	13.739	12	281	Class2	13.739	874	69983	Class2	13.739	853	69546.082	Class2	13.739	891	63862.857	Class3	13.739	879	88695.13	Class3	13.739	827	64040.769	Class3	13.739	816	67242.318	Class4	13.739	900	79192.999	Class4	13.739	816	88601	Class4	13.739	803	79468.001
2,6-Octadiene, 4,5-dimethyl-	174	637.2222	13.748	11	69	Class2	13.747	670	535366.455	Class2	13.752	693	371813.409		0	0		Class3	13.748	542	84489.072	Class3	13.747	632	335064.406	Class3	13.734	635	761437.103	Class4	13.756	0	591244.468	Class4	13.756	0	637073.061	Class4	13.748	698	514399.892
unknown	175	636.3	13.799	10	74	Class2	13.801	860	23782.15	Class2	13.792	516	35149.445	Class2	13.805	833	38772.007	Class3	13.796	525	51275.204	Class3	13.801	476	42291.912	Class3	13.819	741	18900.062	Class4	13.796	564	20709.605	Class4	13.796	999	42079.452	Class4	13.801	503	24252.92
Cyclopropanecarboxylic acid, 3-methylbut-2-enyl ester	176	542	13.872	3	69		0	0			0	0			0	0			0	0			0	0			0	0			0	0		Class4	13.881	482	198057.471		0	0
Tridecane	177	720.4545	13.877	11	57	Class2	13.881	628	213265.539	Class2	13.894	737	191426.978	Class2	13.858	789	307185.945	Class3	13.876	773	313777.199	Class3	13.881	652	150625.325	Class3	13.859	748	226208.43	Class4	13.894	708	211356.831	Class4	13.894	732	360556.962	Class4	13.876	703	350447.167
1-Cyclohexyl-2-buten-1-ol (c,t)	178	581.5	13.91	12	70	Class2	13.912	556	245515.838	Class2	13.912	538	164110.273	Class2	13.907	558	162676.604	Class3	13.908	617	256856.22	Class3	13.912	563	166002.724	Class3	13.908	580	254282.856	Class4	13.912	538	332731.884	Class4	13.912	560	360982.816	Class4	13.907	629	276745.405
3-Heptanol	179	580.25	13.941	4	59		0	0			0	0		Class2	13.943	385	20312.042		0	0			0	0		Class3	13.943	689	42458.614	Class4	13.939	586	58949.097	Class4	13.939	661	53064.452		0	0
1-Hepten-3-one	180	701.9	14.008	10	70	Class2	14.005	677	131480.408		0	0		Class2	14.018	774	25452.809	Class3	14.01	728	118275.638	Class3	14.005	688	76652.182	Class3	14.014	502	74547.299	Class4	14.001	781	193171.527	Class4	14.005	773	161192.303	Class4	14.005	744	98532.722
cis-2-(2-Pentenyl)furan	181	694.25	14.026	4	136		0	0			0	0			0	0			0	0			0	0			0	0			0	0			0	0		Class4	14.036	713	5641.702
unknown	182	657	14.06	10	57	Class2	14.058	674	100898.598		0	0		Class2	14.063	642	64096.056	Class3	14.059	692	81724.107	Class3	14.058	562	45671.031		0	0		Class4	14.063	705	75115.929	Class4	14.059	689	101966.368	Class4	14.054	766	90941.804
unknown	183	700.9	14.082	10	73	Class2	14.081	806	260381.19	Class2	14.085	622	52910.996	Class2	14.085	629	48514.453	Class3	14.085	591	50164.274	Class3	14.081	661	95280.933	Class3	14.085	766	344943.294	Class4	14.081	828	307159.278	Class4	14.081	630	54275.301	Class4	14.085	768	159359.678
Cyclohexanone, 2,2,6-trimethyl-	184	783.5833	14.253	12	82	Class2	14.254	797	163529.479	Class2	14.258	774	167850.206	Class2	14.245	844	287364.482	Class3	14.25	820	250772.829	Class3	14.254	730	188803.432	Class3	14.245	765	156801.098	Class4	14.258	778	128622.677	Class4	14.258	857	296894.957	Class4	14.254	772	177492.225
4-Methylheptane-3,5-dione	185	518.7143	14.368	8	57	Class2	14.374	452	16450.978		0	0		Class2	14.36	448	6066.356		0	0		Class3	14.369	408	18502.075	Class3	14.365	502	1160.543	Class4	14.369	0	61721.814	Class4	14.374	518	57797.915	Class4	14.369	672	364513.9
unknown	186	618.8	14.39	11	67	Class2	14.391	0	77180.198	Class2	14.387	655	51366.373	Class2	14.383	665	47172.347	Class3	14.387	619	40988.3	Class3	14.387	613	70623.197	Class3	14.387	675	26534.98	Class4	14.396	641	40285.656	Class4	14.392	427	27989.455		0	0
2-Heptenal, (E)-	187	743.25	14.496	12	83	Class2	14.498	787	654800.708	Class2	14.498	747	198190.854	Class2	14.494	588	65170.74	Class3	14.498	704	58224.714	Class3	14.489	628	131075.414	Class3	14.494	798	593611.975	Class4	14.503	803	409590.986	Class4	14.494	799	1213804.25	Class4	14.498	737	128183.767
Ethyl 4-(ethyloxy)-2-oxobut-3-enoate	188	633.4545	14.594	12	71	Class2	14.591	541	359948.66	Class2	14.591	525	270415.34	Class2	14.587	611	185387.396	Class3	14.587	560	150575.376	Class3	14.587	572	211057.663	Class3	14.596	588	331541.599	Class4	14.596	572	425480.269	Class4	14.6	0	541894	Class4	14.614	607	656036.59
Cyclobutanecarboxylic acid, cyclobutyl ester	189	513.75	14.636	4	45		0	0			0	0			0	0		Class3	14.636	498	48211.158	Class3	14.636	622	47937.717		0	0		Class4	14.636	415	67475.637	Class4	14.636	520	65344.254		0	0
Methylstyrene	190	542.75	14.687	4	117		0	0			0	0			0	0			0	0		Class3	14.698	608	11305.244	Class3	14.672	392	6360.605	Class4	14.707	533	3649.228		0	0			0	0
2,2'-Trimethylenebis-1,3-dioxolane	191	719.9	14.679	12	73	Class2	14.676	675	62364.677	Class2	14.671	0	50859.865	Class2	14.689	702	118947.956	Class3	14.68	0	120852.39	Class3	14.68	590	44122.459	Class3	14.694	712	109643.113	Class4	14.672	726	215829.984	Class4	14.667	643	328670.892	Class4	14.68	758	263121.649
6-Octen-2-one	192	639	14.771	9	68	Class2	14.774	704	138015.608	Class2	14.769	553	128257.524	Class2	14.765	589	171132.44	Class3	14.769	693	214406.629	Class3	14.774	703	118192.441	Class3	14.769	705	129942.923	Class4	14.774	610	71024.591	Class4	14.774	571	297437.42	Class4	14.769	623	87967.972
Disiloxane, 1,3-diethyl-1,1,3,3,-tetramethyl-	193	636.5	14.916	12	161	Class2	14.911	628	77834.854	Class2	14.916	653	67513.504	Class2	14.916	634	59507.165	Class3	14.916	659	56668.75	Class3	14.92	563	52471.223	Class3	14.916	593	58999.835	Class4	14.916	605	63225.78	Class4	14.916	573	58019.426	Class4	14.916	712	64426.658
5-Hepten-2-one, 6-methyl-	194	788.3333	14.937	12	108	Class2	14.938	785	284428.452	Class2	14.938	778	276425.375	Class2	14.933	727	249339.376	Class3	14.934	791	307070.057	Class3	14.938	806	270510.603	Class3	14.934	799	310720.723	Class4	14.938	796	245560.925	Class4	14.938	776	330521.847	Class4	14.938	806	268710.63
Cyclopentanone, 2-(1-methylpropyl)-	195	586.7778	14.953	9	84	Class2	14.956	633	109250.765	Class2	14.951	570	85521.122	Class2	14.942	539	28010.975	Class3	14.956	597	43242.395	Class3	14.956	610	83038.702	Class3	14.947	713	197944.661	Class4	14.96	543	42677.598	Class4	14.956	590	53984.092		0	0
16-Methyl-heptadecane-1,2-diol, trimethylsilyl ether	196	645.1667	15.007	8	73	Class2	15.009	605	50858.801		0	0		Class2	15.004	0	57082.488	Class3	15.009	646	54006.689	Class3	15.004	0	56568.997	Class3	15.005	639	52235.597		0	0			0	0		Class4	15.009	623	45416.66
Pyrimidine-2,4(1H,3H)-dione, 5-bromo-1-(1-methoxyethyl)-	197	677.25	15.028	4	59	Class2	15.027	572	96475.274		0	0		Class2	15.031	647	80743.985	Class3	15.027	720	79978.852		0	0			0	0			0	0		Class4	15.027	770	387613.095		0	0
Butanoic acid, 4-hexenyl ester, (Z)-	198	665.6667	15.102	6	67	Class2	15.102	653	52177.024	Class2	15.102	705	49353.722		0	0		Class3	15.098	576	11678.133	Class3	15.107	710	26073.158		0	0		Class4	15.102	671	30371.741		0	0		Class4	15.098	679	33021.067
(4-Methoxy-2,5-dimethyl-phenoxy)-trimethyl-silane	199	500.75	15.138	5	57	Class2	15.138	586	22179.632	Class2	15.142	473	27751.174		0	0			0	0			0	0			0	0		Class4	15.147	491	29727.539	Class4	15.134	0	30833.257	Class4	15.129	453	33311.437
unknown	200	792.0833	15.169	12	207	Class2	15.169	796	2240493.55	Class2	15.169	799	2439236.07	Class2	15.169	780	1744571.93	Class3	15.169	789	1821270.3	Class3	15.173	805	1742075.63	Class3	15.169	782	1535408.99	Class4	15.169	784	2115314.56	Class4	15.169	776	1610324.82	Class4	15.169	801	2069314.7
Cyclohexasiloxane, dodecamethyl-	201	785.25	15.289	12	73	Class2	15.289	778	1999048.23	Class2	15.289	790	2225595.6	Class2	15.289	774	2064688.89	Class3	15.289	784	2088918.3	Class3	15.289	785	2229715.45	Class3	15.289	786	1869393.67	Class4	15.289	783	2208286.68	Class4	15.289	800	1876921.28	Class4	15.284	791	2293040.66
1-Triethylsilyloxyheptadecane	202	701.7778	15.3	9	127	Class2	15.298	634	59199.871	Class2	15.302	748	227918.884	Class2	15.298	682	148929.633	Class3	15.298	707	224514.269	Class3	15.302	702	582468.477	Class3	15.298	684	61756.804	Class4	15.302	713	101680.133	Class4	15.298	735	130128.064	Class4	15.302	711	203926.991
unknown	203	568.1667	15.387	6	103	Class2	15.391	707	67350.601	Class2	15.387	511	30493.438		0	0			0	0			0	0		Class3	15.387	557	29192.924		0	0		Class4	15.391	569	22740.029	Class4	15.382	475	16818.51
Silane, cyclohexyldimethoxymethyl-	204	601.875	15.407	10	105	Class2	15.409	637	129370.661	Class2	15.409	896	932134.808	Class2	15.4	743	428738.704	Class3	15.404	0	90134.093	Class3	15.404	567	84567.341	Class3	15.404	0	10491.123	Class4	15.413	477	4393.688	Class4	15.409	485	40321.353		0	0
1,6-Dioxaspiro[4.4]nonane, 2-ethyl-	205	756.2222	15.448	9	127	Class2	15.444	696	81176.042	Class2	15.453	744	263271.187	Class2	15.444	746	170778.237	Class3	15.449	808	263581.367	Class3	15.449	859	753713.52	Class3	15.444	686	65010.678	Class4	15.449	750	123940.908	Class4	15.453	680	155647.833	Class4	15.444	837	209349.883
2,2-Dimethyloctadecane	206	517	15.51	5	99		0	0		Class2	15.52	492	13992.762	Class2	15.502	543	23381.191	Class3	15.511	452	31689.921	Class3	15.511	510	30685.128		0	0			0	0			0	0		Class4	15.507	588	15469.877
1-Hexanol	207	738.8182	15.536	12	56	Class2	15.533	759	8666129.27	Class2	15.533	760	10222336.9	Class2	15.538	0	15068509.7	Class3	15.538	755	13252617.4	Class3	15.542	756	23512070.5	Class3	15.538	722	5346029.81	Class4	15.538	648	14152961.5	Class4	15.538	756	24173634.5	Class4	15.533	762	15154482
Pentane, 1,1,2,2,3,3,4,4-octafluoro-	208	517.6667	15.542	3	65		0	0			0	0			0	0			0	0			0	0			0	0			0	0			0	0		Class4	15.542	509	136171.189
unknown	209	695.6667	15.686	10	207	Class2	15.684	709	26948.07	Class2	15.684	777	29684.102	Class2	15.689	0	22053.044		0	0			0	0		Class3	15.684	637	20077.958	Class4	15.689	697	25723.746	Class4	15.684	632	21772.117	Class4	15.689	644	25881.453
2-Octanol, acetate	210	661.4444	15.698	9	87	Class2	15.697	606	62007.932	Class2	15.702	751	124917.485	Class2	15.693	636	105530.642	Class3	15.702	572	99895.725	Class3	15.697	694	150235.844	Class3	15.693	680	92101.163	Class4	15.702	743	106193.036	Class4	15.698	602	78452.543	Class4	15.698	669	69230.082
Nonadecane, 9-methyl-	211	599.75	15.771	4	57		0	0			0	0			0	0		Class3	15.778	602	54030.668		0	0		Class3	15.769	559	28047.911		0	0			0	0		Class4	15.782	523	50199.784
Bicyclo[2.2.1]heptane, 2,2,3-trimethyl-	212	656	15.797	9	67	Class2	15.795	658	62908.19	Class2	15.809	650	93453.17	Class2	15.795	656	163594.648	Class3	15.795	730	93056.842	Class3	15.8	754	208747.51	Class3	15.795	511	32690.924	Class4	15.795	698	91169.639	Class4	15.795	623	96720.265	Class4	15.791	624	79803.854
Acetic acid, heptyl ester	214	642.4	15.994	10	70	Class2	15.995	625	58347.976	Class2	16	550	71696.708	Class2	15.991	522	42769.185	Class3	15.995	713	51991.053	Class3	15.995	767	99412.377	Class3	15.986	461	26247.076	Class4	15.995	707	83594.743	Class4	15.995	665	74266.664	Class4	15.986	696	53804.019
Semustine	215	671.6	16.057	11	97	Class2	16.057	688	118636.932	Class2	16.062	585	196092.721		0	0		Class3	16.057	0	167391.928	Class3	16.053	568	90825.406	Class3	16.049	714	296158.826	Class4	16.062	670	236724.561	Class4	16.062	694	273444.716	Class4	16.053	813	186273.557
1-Octen-3-yl-acetate	216	817.0833	16.138	12	99	Class2	16.137	829	1092175.28	Class2	16.142	836	1368263.13	Class2	16.133	803	504750.395	Class3	16.137	762	285048.379	Class3	16.137	788	352786.522	Class3	16.133	821	462672.995	Class4	16.142	811	1566351.66	Class4	16.142	839	1314506.75	Class4	16.137	803	1105512.99
1,3-Dioxolane, 2-methyl-2-(5-phenyl-3-pentenyl)-	217	631.8	16.174	10	87	Class2	16.173	671	1691824.96	Class2	16.173	672	724580.367		0	0		Class3	16.173	658	353234.708	Class3	16.173	636	394706.406	Class3	16.177	670	1535497.93	Class4	16.173	603	1154791.83	Class4	16.173	493	89587.495	Class4	16.173	586	226115.082
unknown	218	680.7143	16.203	8	99	Class2	16.199	768	348214.657		0	0		Class2	16.204	730	93748.495		0	0		Class3	16.199	706	55238.019	Class3	16.208	0	76952.381		0	0		Class4	16.2	693	364745.78	Class4	16.204	727	278942.52
unknown	219	596.8182	16.255	11	135	Class2	16.253	595	33160.105	Class2	16.253	740	35937.422	Class2	16.257	600	44151.799	Class3	16.257	556	37528.661	Class3	16.253	589	42377.429	Class3	16.257	436	24209.203	Class4	16.253	570	29065.989	Class4	16.253	636	38704.382	Class4	16.253	580	19094.45
Acetic acid, 2-ethylhexyl ester	220	638.8333	16.273	12	109	Class2	16.27	712	22611.611	Class2	16.275	513	85828.284	Class2	16.27	689	46381.137	Class3	16.275	572	51415.332	Class3	16.275	591	147314.813	Class3	16.266	553	51132.672	Class4	16.275	655	24089.852	Class4	16.275	639	41279.692	Class4	16.271	690	26790.478
3-Hexen-1-ol, (E)-	221	796.9091	16.341	12	67	Class2	16.342	822	622020.578	Class2	16.342	793	850664.911	Class2	16.342	0	1427659.77	Class3	16.342	832	1223220.76	Class3	16.342	836	1528882.63	Class3	16.342	846	756645.972	Class4	16.342	834	516169.05	Class4	16.342	824	994888.861	Class4	16.342	803	491544.2
L-Aspartic acid, dimethyl ester	222	592.6667	16.356	3	102		0	0			0	0			0	0			0	0			0	0			0	0			0	0			0	0			0	0
Phenyltrimethylammonium chloride	223	560.4	16.358	5	120		0	0		Class2	16.359	552	49863.474	Class2	16.359	554	58591.981	Class3	16.355	586	64094.686	Class3	16.355	603	57127.205		0	0		Class4	16.36	507	23332.494		0	0			0	0
Octanoic acid, methyl ester	224	594.1667	16.417	6	74	Class2	16.417	676	26712.738		0	0			0	0		Class3	16.417	432	15135.351		0	0		Class3	16.408	735	61900.654	Class4	16.422	471	12084.802	Class4	16.426	623	25822.253	Class4	16.413	628	22461.367
Nonanal	225	851.9	16.479	12	98	Class2	16.479	845	1177556.84	Class2	16.484	849	881690.854	Class2	16.47	850	389508.946	Class3	16.479	0	444651.321	Class3	16.479	861	522999.375	Class3	16.471	848	1529165.51	Class4	16.484	859	923669.708	Class4	16.479	0	1349119.45	Class4	16.475	852	766697.596
Nonanal	226	831.1111	16.545	11	68	Class2	16.546	857	319072.506	Class2	16.542	824	288914.138	Class2	16.546	821	75198.756	Class3	16.546	767	121129.443	Class3	16.546	826	113164.566	Class3	16.551	0	360382.308		0	0		Class4	16.542	864	363349.383	Class4	16.542	0	201197.024
unknown	227	484.125	16.605	8	179	Class2	16.608	445	5727.379	Class2	16.608	524	18246.805	Class2	16.604	542	33095.587	Class3	16.604	523	29701.915	Class3	16.604	490	30790.021	Class3	16.599	495	9479.21	Class4	16.608	448	10312.086	Class4	16.608	406	17105.926		0	0
3-Hexyne, 2-methyl-	228	548.6667	16.642	3	80		0	0			0	0			0	0		Class3	16.644	489	33046.281	Class3	16.639	614	59465.23	Class3	16.644	543	108847.854		0	0			0	0			0	0
3-Octanol	229	674.75	16.651	12	83	Class2	16.648	695	355687.068	Class2	16.653	623	261394.98	Class2	16.648	642	152215.533	Class3	16.653	645	207869.783	Class3	16.652	656	200405.51	Class3	16.648	698	412082.835	Class4	16.653	786	836715.598	Class4	16.653	744	537140.478	Class4	16.648	802	370427.98
Isophorone	230	604.6	16.682	10	82	Class2	16.679	597	160315.348	Class2	16.679	556	162327.759	Class2	16.679	538	150825.609	Class3	16.684	604	156319.942	Class3	16.684	478	110421.765		0	0		Class4	16.684	623	161918.549	Class4	16.684	671	258942.009	Class4	16.679	671	209521.147
Tetradecane	231	792.3636	16.696	12	71	Class2	16.706	730	205230.58	Class2	16.706	802	167683.019	Class2	16.684	0	247969.85	Class3	16.693	813	270846.579	Class3	16.692	786	139488.891	Class3	16.684	787	233709.554	Class4	16.702	783	169756.56	Class4	16.702	816	232723.923	Class4	16.697	831	259832.796
Hexadecane	232	709.0909	16.785	11	85	Class2	16.777	778	51450.934	Class2	16.781	719	48212.12	Class2	16.786	761	48120.026	Class3	16.79	770	65873.05	Class3	16.79	677	39431.647		0	0		Class4	16.786	748	46321.739	Class4	16.786	723	70121.054	Class4	16.781	696	61163.68
Methyl 2-(methylthio)acetate	233	594.6667	16.814	11	61	Class2	16.812	616	157143.376	Class2	16.813	0	764170.187	Class2	16.821	433	20831.636	Class3	16.813	731	353391.384	Class3	16.812	676	214671.993	Class3	16.813	624	133536.807	Class4	16.813	685	318718.369	Class4	16.813	443	30155.753	Class4	16.813	0	55441.239
Furan, 2-ethyl-5-methyl-	234	578	16.83	3	95		0	0			0	0		Class2	16.83	532	32607.622	Class3	16.83	584	27224.6		0	0		Class3	16.83	618	27384.285		0	0			0	0			0	0
Cyclohexylmethylsilane	235	818.3333	16.848	12	82	Class2	16.848	780	128344.934	Class2	16.848	754	155470.243	Class2	16.852	867	188426.13	Class3	16.848	880	188643.76	Class3	16.843	812	144112.339	Class3	16.853	831	229934.511	Class4	16.844	809	188144.169	Class4	16.844	823	308193.421	Class4	16.844	780	186157.537
unknown	236	718.7143	16.94	8	57	Class2	16.941	742	170788.609		0	0		Class2	16.937	748	119608.295	Class3	16.946	559	46108.172	Class3	16.937	744	102625.867		0	0		Class4	16.941	0	747123.452	Class4	16.941	775	546952.016	Class4	16.937	805	3525807.94
trans-2,7-Dimethyl-4,6-octadien-2-ol	237	436	16.996	7	131	Class2	16.999	410	19098.245	Class2	16.999	513	15650.991	Class2	16.981	411	1547.8	Class3	16.99	448	10461.688		0	0		Class3	17.004	454	26346.06	Class4	16.999	470	44342.239		0	0		Class4	16.999	346	14936.877
2-Methyladamantane	238	628.8571	17.011	7	107	Class2	17.008	545	33639.865	Class2	17.012	669	38098.908	Class2	17.003	589	37900.591	Class3	17.012	589	37804.933		0	0			0	0		Class4	17.017	597	32523.066	Class4	17.017	689	38646.634	Class4	17.008	724	5384.16
5-Ethylcyclopent-1-enecarboxaldehyde	239	665.6667	17.027	9	95	Class2	17.035	605	54186.121	Class2	17.03	488	36537.629		0	0			0	0			0	0		Class3	17.021	695	58976.431	Class4	17.026	608	54422.318	Class4	17.026	558	72693.689	Class4	17.026	514	32387.75
3-Hexen-1-ol, formate, (Z)-	240	534.75	17.095	8	67	Class2	17.088	556	80082.983	Class2	17.097	686	201603.937	Class2	17.097	500	86748.629	Class3	17.097	467	104481.38	Class3	17.097	623	247279.986	Class3	17.092	458	78455.61	Class4	17.097	498	112151.434		0	0		Class4	17.092	490	105008.934
Furan, 3-(4-methyl-3-pentenyl)-	241	771.8571	17.158	9	69	Class2	17.159	769	114680.557	Class2	17.163	777	112758.917	Class2	17.154	762	83101.602	Class3	17.159	768	98941.924	Class3	17.159	797	116049.453	Class3	17.15	798	129646.316	Class4	17.164	732	66576.729	Class4	17.164	0	54528.663	Class4	17.155	0	41087.595
2-Acetyl-2,3,5,6-tetrahydro-1,4-thiazine	242	622.1667	17.27	6	102		0	0		Class2	17.274	648	109072.854	Class2	17.265	675	77260.69	Class3	17.27	766	97026.326	Class3	17.27	692	63039.709		0	0		Class4	17.27	458	15130.383	Class4	17.27	494	22295.697		0	0
4-Fluoroimidazole-5-methanol	243	489.5	17.331	6	99	Class2	17.323	485	87936.354	Class2	17.337	406	90859.037		0	0			0	0			0	0			0	0		Class4	17.328	530	103032.891	Class4	17.328	528	40767.672		0	0
2-Octanol	244	699.8182	17.354	12	45	Class2	17.354	710	59178271.8	Class2	17.354	0	59296287.6	Class2	17.354	716	59146302.3	Class3	17.355	691	61838132.6	Class3	17.354	686	60837562.5	Class3	17.355	717	56754127.7	Class4	17.355	689	58282779	Class4	17.355	713	58728719.2	Class4	17.359	689	60105044.9
2-Octenal, (E)-	245	621	17.4	4	93		0	0			0	0			0	0			0	0			0	0			0	0			0	0		Class4	17.395	481	9178.72		0	0
Cyclopentene, 3-ethyl-	246	597.5556	17.49	9	67	Class2	17.483	533	128113.049	Class2	17.488	679	238792.572	Class2	17.492	545	74717.851	Class3	17.492	615	119462.279	Class3	17.488	709	265870.147	Class3	17.492	557	89401.205	Class4	17.488	600	179045.414	Class4	17.488	461	82987.656	Class4	17.497	679	140459.541
unknown	247	526.7143	17.601	7	70	Class2	17.603	504	29826.932	Class2	17.599	472	89210.888		0	0		Class3	17.599	512	41512.26	Class3	17.603	479	91787.248	Class3	17.59	532	31837.993	Class4	17.603	551	60310.156		0	0		Class4	17.612	637	48593.25
5-Nonenal, (E)-	248	635.6667	17.732	3	81		0	0			0	0			0	0			0	0		Class3	17.736	612	32804.879	Class3	17.728	650	35704.435		0	0		Class4	17.732	645	36576.854		0	0
Sulfurous acid, cyclohexylmethyl heptadecyl ester	249	569.3333	17.765	10	97	Class2	17.772	477	69199.486	Class2	17.768	533	114183.267	Class2	17.754	526	36426.684	Class3	17.772	540	65235.177	Class3	17.767	527	46593.819	Class3	17.759	621	126440.355	Class4	17.768	579	117942.225	Class4	17.772	642	111773.741	Class4	17.768	0	78944.754
Cyclohexanol, 2-methyl-, trans-	250	517.375	17.716	8	146	Class2	17.714	448	14614.202	Class2	17.719	550	9723.36	Class2	17.705	588	16943.744	Class3	17.714	525	13714.225	Class3	17.705	573	18900.926	Class3	17.701	582	14239.904	Class4	17.714	451	13229.568		0	0			0	0
Cyclotrisiloxane, hexamethyl-	251	822.4167	17.8	12	207	Class2	17.799	853	59950.335	Class2	17.803	874	77603.871	Class2	17.799	786	52162.184	Class3	17.799	806	52174.595	Class3	17.799	792	55384.94	Class3	17.799	735	43734.556	Class4	17.803	847	68182.468	Class4	17.799	868	46925.499	Class4	17.803	806	56501.354
Ethyl (methylthio)acetate	252	709.4545	17.874	12	61	Class2	17.874	878	4989437.7	Class2	17.879	886	3911257.33	Class2	17.87	502	172759.879	Class3	17.874	856	4100688.47	Class3	17.874	856	5930193.53	Class3	17.87	882	5761505.66	Class4	17.874	839	2280642.41	Class4	17.874	588	80326.172	Class4	17.87	600	529217.73
unknown	253	583.3	17.899	10	73	Class2	17.896	555	66077.747	Class2	17.896	558	63790.726	Class2	17.901	591	52637.051	Class3	17.896	590	70744.833	Class3	17.896	512	80882.547		0	0		Class4	17.896	583	56071.699		0	0		Class4	17.901	679	49424.436
Megastigma-7(E),9,13-triene	254	619.875	17.955	9	161	Class2	17.954	638	47441.281	Class2	17.963	587	26305.38	Class2	17.945	603	27672.211	Class3	17.954	522	27151.649	Class3	17.958	0	25268.695	Class3	17.945	623	50112.253	Class4	17.963	630	24877.512	Class4	17.959	626	32000.898	Class4	17.95	730	50185.641
6-Nonenal, (Z)-	255	851.0833	17.975	12	93	Class2	17.976	882	2844253.63	Class2	17.976	877	3024902.23	Class2	17.967	883	549865.488	Class3	17.972	872	783595.825	Class3	17.972	878	2596593.91	Class3	17.968	883	2639399.72	Class4	17.976	880	2013962.63	Class4	17.976	880	3215134.73	Class4	17.985	636	84334.354
5-Hexadecenoic acid, 2-methoxy-, methyl ester	256	570.3636	18.014	11	104	Class2	18.012	586	346890.873	Class2	18.016	589	321888.717	Class2	18.012	560	400314.574	Class3	18.016	580	691396.501	Class3	18.016	561	469597.054	Class3	18.012	547	317524.573	Class4	18.012	495	102790.696	Class4	18.012	588	246496.123		0	0
1-Octen-3-ol	257	907.25	18.113	12	57	Class2	18.114	906	54426926.6	Class2	18.114	907	43022787.4	Class2	18.109	909	27378730.6	Class3	18.114	909	58025778.1	Class3	18.114	908	41984268.5	Class3	18.11	905	49370936.2	Class4	18.119	905	67379747.7	Class4	18.114	906	56872520.1	Class4	18.114	907	36044045.8
Cyclopentane, 1-methyl-2-methylene-	258	628.6	18.244	5	96	Class2	18.247	626	50669.06	Class2	18.243	556	65821.034	Class2	18.243	666	92220.204	Class3	18.243	623	65300.235	Class3	18.243	672	79556.053		0	0			0	0			0	0			0	0
1-Heptanol	259	749.8333	18.264	12	70	Class2	18.265	766	1104739.29	Class2	18.265	791	2296553.05	Class2	18.261	802	3358280.75	Class3	18.265	792	3284344.42	Class3	18.265	800	5105191.94	Class3	18.261	675	336288.391	Class4	18.265	760	3546298.44	Class4	18.265	793	5068312.57	Class4	18.265	803	5569939.2
2H-1,2-Oxazine, 6-(4-chlorophenyl)tetrahydro-2-methyl-	260	807.1667	18.296	7	45	Class2	18.225	857	8940575.61	Class2	18.305	800	2880479.04		0	0		Class3	18.332	794	1664307.24		0	0		Class3	18.314	843	1993254.49	Class4	18.278	0	5250935.86	Class4	18.314	733	3015702.38		0	0
unknown	261	670.3	18.317	11	110	Class2	18.314	772	61601.307	Class2	18.323	506	19631.238	Class2	18.314	529	26676.079		0	0		Class3	18.314	619	26385.248	Class3	18.31	0	37979.486	Class4	18.323	638	25071.622	Class4	18.323	430	52190.765	Class4	18.314	576	18651.317
Heptane, 1,1'-oxybis-	262	500.2857	18.348	7	111	Class2	18.354	464	13216.784	Class2	18.349	419	16126.471		0	0		Class3	18.35	491	13050.848		0	0		Class3	18.345	610	14552.094		0	0		Class4	18.35	388	23902.839		0	0
Cyclotetrasiloxane, octamethyl-	263	906.5	18.417	12	281	Class2	18.416	926	926495.679	Class2	18.416	912	1100977.82	Class2	18.416	908	576350.587	Class3	18.416	920	873201.229	Class3	18.416	883	710206.289	Class3	18.416	916	687301.277	Class4	18.416	912	1113601.85	Class4	18.416	913	794210.933	Class4	18.421	900	1064305.59
6-Hepten-1-ol, 2-methyl-	264	619.4	18.456	10	95	Class2	18.456	665	90223.833	Class2	18.46	615	148515.375	Class2	18.456	607	93065.502	Class3	18.461	580	124602.976	Class3	18.456	705	146399.774	Class3	18.452	538	120021.385	Class4	18.456	675	108694.784	Class4	18.456	685	115500.878	Class4	18.456	599	92847.381
3-Hexanol, 2,5-dimethyl-	265	534.2727	18.529	12	147	Class2	18.527	464	16768.488	Class2	18.532	486	15133.203	Class2	18.527	519	16061.609	Class3	18.527	549	20457.344	Class3	18.531	0	16469.483	Class3	18.532	604	18155.031	Class4	18.527	468	18194.802	Class4	18.527	483	18197.438	Class4	18.532	592	17092.332
Silane, (1,1-dimethylethyl)(3,7-dimethyl-1-oxo-3,6-octadienyl)dimethyl-, (E)-	266	560.8889	18.594	9	115	Class2	18.585	557	32203.781	Class2	18.594	448	20066.175	Class2	18.594	665	42402.422		0	0		Class3	18.594	654	31848.306	Class3	18.589	521	26699.812	Class4	18.603	542	18568.597	Class4	18.594	539	43670.441		0	0
Acetic acid, octyl ester	267	595.6	18.705	6	84	Class2	18.7	567	17838.34		0	0		Class2	18.7	440	10280.242		0	0			0	0			0	0		Class4	18.714	587	33009.939		0	0		Class4	18.691	0	11423.639
7-Octenal, 3,7-dimethyl-	268	546.6	18.726	6	95	Class2	18.727	595	24935.722	Class2	18.731	0	41636.531	Class2	18.722	491	11923.473	Class3	18.723	631	21307.222	Class3	18.727	407	14945.158	Class3	18.727	609	36064.193		0	0			0	0			0	0
Chroman-4-one, 2,3-dehydro-3-hydroxy-2-(4-dimethylaminophenyl)-	269	650.6667	18.917	3	281		0	0			0	0			0	0			0	0		Class3	18.918	602	6567.079		0	0		Class4	18.918	682	5958.157		0	0		Class4	18.914	668	5779.672
Heptenyl angelate, 4Z-	270	743.8889	18.967	9	96	Class2	18.967	762	262679.195	Class2	18.967	747	791552.15	Class2	18.967	762	571216.206	Class3	18.967	774	619710.304	Class3	18.967	798	1134671.17	Class3	18.967	793	442973.454	Class4	18.967	661	202509.414	Class4	18.967	634	579490.245	Class4	18.971	764	161199.563
Butyramide, 2,2,3,3-tetramethyl-	271	685.2	18.993	6	69	Class2	18.993	0	425605.196	Class2	18.998	701	620747.918		0	0		Class3	18.994	717	636978.906		0	0		Class3	18.989	753	502313.532	Class4	18.994	680	584183.716		0	0		Class4	18.989	575	352786.043
unknown	272	738.6364	19.007	12	130	Class2	19.016	754	30540103.1	Class2	19.02	742	38239450.4	Class2	19.025	0	44556157.1	Class3	19.02	736	40223553.2	Class3	19.007	763	21548382.3	Class3	19.007	755	23477961.5	Class4	19.02	748	38210969.9	Class4	18.994	751	3139611.14	Class4	19.002	754	16890109.7
Ethanol, 2,2'-[1,2-ethanediylbis(oxy)]bis-, diacetate	273	810.75	19.03	4	161	Class2	19.038	656	98355.526	Class2	19.047	999	230910.108	Class2	18.993	589	22107.741	Class3	19.043	999	292851.438		0	0			0	0			0	0			0	0			0	0
2,4-Heptadienal, (E,E)-	274	691.1111	19.048	9	161		0	0		Class2	19.118	552	157697.04	Class2	19.047	656	10453.299		0	0		Class3	19.038	747	260814.193		0	0		Class4	19.047	749	341461.006	Class4	19.043	647	138313.574	Class4	19.034	714	411258.952
Bis(N-methoxy-N-methylamino)methane	275	710.8333	19.082	12	74	Class2	19.091	692	93393909.1	Class2	19.087	717	42417514.6	Class2	19.082	709	22725138.1	Class3	19.087	690	61168112.6	Class3	19.082	708	33903893.4	Class3	19.078	712	36910113.1	Class4	19.082	724	17240824.4	Class4	19.082	712	22214572.3	Class4	19.078	706	18371860.3
1,4-Benzenediamine, N,N-diethyl-	276	549.4444	19.124	9	149	Class2	19.131	543	226119.669	Class2	19.131	593	225981.122	Class2	19.122	584	226403.398	Class3	19.127	539	283574.222	Class3	19.118	577	344237.964	Class3	19.122	591	209448.661	Class4	19.127	469	157649.797	Class4	19.127	654	375008.888		0	0
1-Hexanol, 2-ethyl-	277	822.5	19.143	12	57	Class2	19.144	0	3758622.27	Class2	19.145	833	3471733.1	Class2	19.14	826	3213960.4	Class3	19.145	808	3353486.59	Class3	19.144	0	3472067.42	Class3	19.14	827	3795944.78	Class4	19.145	782	4238879.36	Class4	19.145	835	3923921.47	Class4	19.145	839	5063704.31
Butyl aldoxime, 2-methyl-, syn-	278	610.2	19.178	10	86	Class2	19.176	575	54477.644		0	0		Class2	19.18	729	73091.16	Class3	19.18	561	71148.255	Class3	19.176	675	71004.454	Class3	19.18	518	33666.352	Class4	19.18	679	70047.937	Class4	19.176	757	179484.875		0	0
unknown	279	545.75	19.238	5	116	Class2	19.238	443	50461.152	Class2	19.242	648	325304.9		0	0			0	0		Class3	19.238	476	95181.976	Class3	19.234	0	194849.89		0	0		Class4	19.238	616	231027.536		0	0
Decanal	280	743.0833	19.251	12	81	Class2	19.251	718	114997.546	Class2	19.256	636	133054.026	Class2	19.251	720	241663.978	Class3	19.251	703	283324.074	Class3	19.251	679	124648.39	Class3	19.247	760	141422.763	Class4	19.256	711	92960.581	Class4	19.256	723	219618.882	Class4	19.251	675	93489.3
Cyclotetrasiloxane, octamethyl-	281	877.6667	19.289	12	281	Class2	19.287	880	915918.397	Class2	19.287	881	1257190.34	Class2	19.291	895	710956.378	Class3	19.287	880	874212.458	Class3	19.287	880	948215.798	Class3	19.291	879	686206.076	Class4	19.287	884	1177006.57	Class4	19.287	875	780620.445	Class4	19.291	867	1045158.75
Valpromide	282	506.375	19.311	11	101	Class2	19.309	563	130044.165	Class2	19.313	477	60257.263	Class2	19.309	568	266078.885	Class3	19.313	0	172211.845	Class3	19.309	498	59523.966	Class3	19.309	523	76079.299	Class4	19.313	0	65132.28	Class4	19.313	0	111735.416	Class4	19.309	456	61993.518
Pentadecane	283	697.8333	19.324	12	85	Class2	19.327	680	141407.975	Class2	19.327	678	90560.959	Class2	19.318	681	110054.647	Class3	19.322	783	202613.781	Class3	19.322	609	63907.6	Class3	19.318	647	127483.051	Class4	19.327	631	103732.632	Class4	19.327	751	152650.484	Class4	19.322	757	125896.064
cis-2,4-Dimethylthiane, S,S-dioxide	284	576.6667	19.417	3	83		0	0			0	0			0	0			0	0			0	0			0	0			0	0			0	0			0	0
2-Butanol, 3-methoxy-	285	588.75	19.436	12	59	Class2	19.438	631	1286775.24	Class2	19.433	628	662441.394	Class2	19.438	612	1230595.66	Class3	19.438	624	737644.563	Class3	19.438	555	651226.043	Class3	19.438	562	1185346.26	Class4	19.438	576	866652.541	Class4	19.433	653	2889443.43	Class4	19.433	595	934476.124
unknown	286	547.7	19.51	10	73	Class2	19.509	574	30689.301	Class2	19.509	597	20578.859	Class2	19.509	502	30258.934	Class3	19.509	482	32038.201	Class3	19.509	476	30783.654	Class3	19.509	574	28120.394	Class4	19.509	538	25940.599		0	0		Class4	19.509	546	29786.092
1-(Dimethylamino)pyrrole	287	588.6	19.525	5	110	Class2	19.522	660	12942.493		0	0			0	0			0	0		Class3	19.518	678	23702.139	Class3	19.527	507	11958.598	Class4	19.531	564	8452.521	Class4	19.527	534	10153.036		0	0
Formic acid, trans-4-methylcyclohexyl ester	288	736.2727	19.477	11	81	Class2	19.469	775	351780.879	Class2	19.469	762	391849.827	Class2	19.469	740	431692.222	Class3	19.469	796	638770.623	Class3	19.469	762	378009.409	Class3	19.469	674	294809.265	Class4	19.469	813	356873.192	Class4	19.469	789	806790.901	Class4	19.469	780	464254.473
2-Amino-4-trimethylsilylbenzoic acid	289	529.1667	19.604	6	108		0	0		Class2	19.602	513	5093.613		0	0		Class3	19.602	464	12337.119		0	0		Class3	19.593	492	4607.732	Class4	19.602	536	12043.211		0	0		Class4	19.615	535	14078.199
Phenyl-pentamethyl-disiloxane	290	687.5	19.619	12	193	Class2	19.62	688	5548812.87	Class2	19.62	712	5096239.36	Class2	19.62	660	5730162.34	Class3	19.62	689	5373021.57	Class3	19.62	678	5238153.62	Class3	19.62	689	4876927.33	Class4	19.62	703	4663219.25	Class4	19.62	693	4808703.46	Class4	19.62	682	4901158.94
Alanine, 2TMS derivative	291	549.3	19.64	11	43	Class2	19.642	571	763351.983	Class2	19.642	587	351049.846	Class2	19.642	583	1203658.97	Class3	19.642	545	1126761.77	Class3	19.638	0	266329.807	Class3	19.638	536	461601.044	Class4	19.642	598	343548.819	Class4	19.638	508	308651.972	Class4	19.642	511	376213.915
3-Isopropoxy-1,1,1,7,7,7-hexamethyl-3,5,5-tris(trimethylsiloxy)tetrasiloxane	292	723.75	19.651	12	281	Class2	19.651	755	574160.3	Class2	19.651	707	543308.508	Class2	19.651	734	560135.406	Class3	19.651	703	530410.457	Class3	19.651	749	596762.898	Class3	19.651	749	526798.419	Class4	19.651	594	522242.231	Class4	19.651	742	504733.69	Class4	19.651	725	590551.394
Dihydrotomatidine	293	642	19.647	4	98		0	0		Class2	19.611	731	12142.68		0	0			0	0			0	0			0	0			0	0			0	0		Class4	19.691	620	3200.601
Benzaldehyde	294	940.0833	19.735	12	106	Class2	19.735	956	2967570.75	Class2	19.74	958	4425198.96	Class2	19.735	954	14334175.2	Class3	19.735	953	7589683.52	Class3	19.735	942	7904178.85	Class3	19.731	946	4252275.52	Class4	19.735	951	2956143.99	Class4	19.735	950	3590460.61	Class4	19.735	929	1030222.01
3,5-Octadien-2-one, (E,E)-	295	625.4	19.747	5	95		0	0			0	0			0	0			0	0			0	0		Class3	19.749	497	45819.02		0	0		Class4	19.749	556	117010.637		0	0
Butanoic acid, 3-hydroxy-, ethyl ester	296	661.6	19.766	7	88	Class2	19.766	608	99801.058	Class2	19.766	0	111871.803		0	0		Class3	19.767	599	77634.093	Class3	19.766	687	125657.876	Class3	19.767	715	140060.432	Class4	19.767	699	198390.537		0	0		Class4	19.766	0	85134.926
1H-Pyrazole, 4-(trimethylsilyl)-	297	444.5	19.794	4	125	Class2	19.797	385	30555.118		0	0		Class2	19.797	466	20273.288		0	0		Class3	19.793	445	18593.195	Class3	19.789	482	25526.434		0	0			0	0			0	0
2,3-Butanediol, diacetate	298	773.2727	19.932	12	87	Class2	19.935	772	35220924	Class2	19.935	778	51052102.3	Class2	19.94	785	74436935.4	Class3	19.935	776	50165372.5	Class3	19.931	773	31708498.3	Class3	19.931	768	35267968.4	Class4	19.94	777	57964059.1	Class4	19.926	0	3792476.09	Class4	19.931	775	21547219.8
Ethanol, 2-(methylthio)-	299	741.3333	20.006	12	92	Class2	20.006	774	12454362.2	Class2	20.006	767	13279235	Class2	20.006	759	6747832.47	Class3	20.006	779	16277885.3	Class3	20.006	762	15245757	Class3	20.006	760	11819032.4	Class4	20.006	772	5723176.89	Class4	20.006	772	15878926.4	Class4	20.006	770	5394047.52
unknown	300	715.1818	20.043	11	281	Class2	20.033	832	6803.911	Class2	20.042	786	10849.942	Class2	20.042	545	6199.45	Class3	20.046	645	6897.923	Class3	20.046	745	8214.692	Class3	20.042	754	5820.979	Class4	20.042	761	9034.3	Class4	20.042	509	6007.937	Class4	20.046	739	14706.641
1H-Imidazole, 1-methyl-5-nitro-	301	666.75	20.111	4	127		0	0			0	0			0	0		Class3	20.109	589	3468.526		0	0			0	0			0	0		Class4	20.113	859	6441.054	Class4	20.108	457	3676.453
2-Nonenal, (E)-	302	783	20.138	3	70		0	0			0	0			0	0			0	0			0	0		Class3	20.135	713	397477.799		0	0			0	0			0	0
unknown	303	696.4167	20.145	12	126	Class2	20.144	717	1480840.6	Class2	20.144	719	1428768.45	Class2	20.144	742	1554572.6	Class3	20.144	711	1431334.31	Class3	20.148	726	1492569.05	Class3	20.144	718	1306327.54	Class4	20.149	700	1253706.29	Class4	20.144	712	1311635.26	Class4	20.148	584	1278053.33
Octadecanoic acid, 1-[(tetradecyloxy)carbonyl]pentadecyl ester	304	549.5	20.159	10	98	Class2	20.162	591	273398.272	Class2	20.162	583	176042.679	Class2	20.157	500	123852.381	Class3	20.157	551	142538.727	Class3	20.157	435	110694.048	Class3	20.153	439	256752.011	Class4	20.157	602	215650.513	Class4	20.157	622	456891.719	Class4	20.162	582	252686.508
3,3-Dimethylbutyl propylphosphonofluoridate	305	635.1667	20.259	6	127		0	0		Class2	20.286	614	6282.07		0	0		Class3	20.229	683	3290.744	Class3	20.237	556	8362.5	Class3	20.295	557	3969.944		0	0			0	0		Class4	20.291	658	7837.514
unknown	306	756.3636	20.276	12	126	Class2	20.273	769	448116.354	Class2	20.277	753	388524.327	Class2	20.277	748	503764.908	Class3	20.277	771	460216.666	Class3	20.277	749	429957.408	Class3	20.269	0	404837.968	Class4	20.273	763	288169.512	Class4	20.286	732	358226.944	Class4	20.277	765	391738.203
Isophthalic acid, di(2-isopropylphenyl) ester	307	619.7778	20.282	9	139	Class2	20.277	680	16404.768	Class2	20.273	524	5347.437	Class2	20.295	575	9564.84		0	0			0	0		Class3	20.291	644	16931.293	Class4	20.286	565	14255.621	Class4	20.26	662	3588.098	Class4	20.264	604	2587.081
1,3-Propanediol, 2-((acetyloxy)methyl)-2-ethyl-, diacetate	308	471.75	20.363	5	103		0	0		Class2	20.366	457	42524.46	Class2	20.362	0	25843.052	Class3	20.366	539	38168.984		0	0		Class3	20.366	448	22883.125		0	0			0	0		Class4	20.353	443	4946.076
Methyl 3,4-ethylidene-D-galactopyranoside	309	478.7273	20.401	12	101	Class2	20.406	478	784258.427	Class2	20.402	444	582459.375	Class2	20.402	0	585882.019	Class3	20.402	481	533854.308	Class3	20.402	502	417281.869	Class3	20.397	484	367739.129	Class4	20.402	499	750530.316	Class4	20.402	492	423167.477	Class4	20.402	443	401208.616
1,2-Ethanediol, dipropanoate	310	551.5556	20.436	9	57	Class2	20.437	571	1055366.3		0	0		Class2	20.437	561	479933.37	Class3	20.437	534	454967.195		0	0		Class3	20.433	494	313427.95		0	0		Class4	20.437	595	74020.352	Class4	20.433	555	497432.982
Nadolol, 3TMS derivative	311	533.5556	20.456	10	116	Class2	20.459	597	147892.304	Class2	20.446	490	24586.227	Class2	20.45	490	41828.436	Class3	20.468	475	47741.429	Class3	20.446	523	6538.329	Class3	20.46	0	45738.497	Class4	20.446	525	73903.562		0	0			0	0
unknown	312	484.6667	20.499	5	74		0	0		Class2	20.499	569	26522.851		0	0			0	0		Class3	20.499	515	22373.096	Class3	20.499	0	62959.236	Class4	20.499	0	90221.381		0	0		Class4	20.499	370	27580.453
1,6-Nonadien-3-ol, 3,7-dimethyl-	313	523	20.546	5	93		0	0			0	0		Class2	20.548	590	12353.768		0	0			0	0		Class3	20.548	495	7897.451	Class4	20.544	507	19225.223		0	0		Class4	20.544	535	20331.749
unknown	314	495.1667	20.641	6	57	Class2	20.637	485	28960.392		0	0		Class2	20.637	411	16406.086		0	0		Class3	20.646	577	19367.596		0	0		Class4	20.646	525	12488.671	Class4	20.637	456	40324.943	Class4	20.642	517	19168.595
1-[2,4-Bis(trimethylsiloxy)phenyl]-2-[(4-trimethylsiloxy)phenyl]propan-1-one	315	578	20.682	6	281	Class2	20.681	518	11451.775	Class2	20.682	0	14564.882		0	0			0	0		Class3	20.681	635	13805.645	Class3	20.682	586	7772.639	Class4	20.677	611	16504.369		0	0		Class4	20.686	540	14146.78
Thiophene, 3-nitro-2-(2-thienylsulfonyl)-	316	464.4	20.718	5	88	Class2	20.717	389	7113.178		0	0			0	0		Class3	20.726	408	11376.53		0	0		Class3	20.704	534	1514.862		0	0		Class4	20.722	441	14312.035	Class4	20.721	550	7573.286
unknown	317	518.6667	20.726	3	88		0	0			0	0		Class2	20.726	552	21859.113		0	0			0	0			0	0			0	0			0	0			0	0
unknown	318	576.7273	20.763	12	107	Class2	20.77	589	67797.108	Class2	20.766	584	41553.237	Class2	20.766	550	46146.146	Class3	20.775	540	65904.582	Class3	20.761	506	37185.726	Class3	20.757	540	57508.063	Class4	20.762	605	61377.558	Class4	20.766	693	66549.988	Class4	20.757	565	63779.24
2-Cyclohexen-1-ol, 2,4,4-trimethyl-	319	648.3	20.782	10	124		0	0		Class2	20.788	732	46967.805	Class2	20.784	576	35394.664	Class3	20.784	670	55865.694		0	0		Class3	20.779	662	85485.245	Class4	20.784	615	65048.878	Class4	20.779	690	148790.059	Class4	20.77	588	95144.407
unknown	320	401.5	20.813	3	281		0	0			0	0		Class2	20.815	389	16476.334	Class3	20.81	0	11072.446	Class3	20.815	414	10893.404		0	0			0	0			0	0			0	0
1-Octanol	321	822.1818	20.839	12	56	Class2	20.837	742	1136998.34	Class2	20.841	767	1381754.31	Class2	20.837	841	1369072.93	Class3	20.837	846	1583089.23	Class3	20.837	838	1655148.84	Class3	20.837	785	655558.768	Class4	20.837	823	1914518.63	Class4	20.842	0	2503010.37	Class4	20.841	862	2765638.48
Androst-5-en-17-one, 3-hydroxy-16,16-dimethoxy-, (3-	322	522	20.882	11	88	Class2	20.881	534	2466098.51	Class2	20.881	531	4609002.86	Class2	20.886	545	6365593.1	Class3	20.882	0	4999920.79	Class3	20.881	513	3293649.92	Class3	20.882	0	4584875.55	Class4	20.882	0	6560775.85	Class4	20.882	0	567278.613	Class4	20.881	551	1921855.18
Propanedioic acid, (acetylamino)-, diethyl ester	323	513.3333	20.905	9	144	Class2	20.904	506	66243.714	Class2	20.908	579	46868.635	Class2	20.908	449	33201.644	Class3	20.904	532	29367.452	Class3	20.908	570	32560.933	Class3	20.904	505	55501	Class4	20.908	527	98088.826	Class4	20.899	506	10952	Class4	20.904	446	38252.6
3-Methyl-6-ethyl--2,4-dioxadecane	324	490.2	20.914	5	59		0	0			0	0		Class2	20.917	398	160696.721		0	0			0	0			0	0			0	0		Class4	20.913	595	402466.379		0	0
3-(Methylthio)propanoic acid ethyl ester	325	674.7143	20.932	7	148	Class2	20.93	844	1000252.53		0	0			0	0		Class3	20.935	746	104223.317	Class3	20.93	785	367673.619	Class3	20.926	780	575147.492	Class4	20.93	481	52074.304		0	0		Class4	20.93	567	66615.659
Glutaric acid, tridec-2-yn-1-yl dodecyl ester	326	551.8889	20.989	9	115	Class2	20.988	526	96887.4	Class2	20.992	543	116106.414	Class2	20.992	569	84204.676	Class3	20.988	564	90082.88	Class3	20.983	521	107676.515	Class3	20.984	579	64466.166	Class4	20.993	547	72675.208	Class4	20.988	576	82778.514	Class4	20.992	542	53140.141
3,5-Octadien-2-one	327	620.3333	20.989	3	95		0	0			0	0			0	0			0	0			0	0			0	0			0	0			0	0			0	0
unknown	328	588	21.068	5	70	Class2	21.072	528	33291.822		0	0			0	0			0	0			0	0			0	0			0	0		Class4	21.064	619	37855.907		0	0
Methyl-methoxy-hydroxymethyl-amine	329	634.1818	21.116	12	74	Class2	21.117	633	645976.365	Class2	21.117	707	1211388.1	Class2	21.117	688	1826206.1	Class3	21.117	573	993362.683	Class3	21.117	688	696728.947	Class3	21.117	664	785127.594	Class4	21.117	676	1123248.32	Class4	21.112	0	541958.91	Class4	21.117	657	896601.224
Isobutyl (3-(methylthio)propyl) carbonate	330	572.6667	21.197	12	88	Class2	21.197	586	9730106.09	Class2	21.197	596	17975892.8	Class2	21.201	585	19494558.6	Class3	21.201	595	20417362.1	Class3	21.197	595	14609389	Class3	21.197	595	14704606.5	Class4	21.197	593	21148918.5	Class4	21.192	570	2040041.02	Class4	21.197	562	6700701.94
Acetic acid, nonyl ester	331	592	21.255	12	69	Class2	21.25	498	540306.286	Class2	21.255	475	457582.679	Class2	21.254	508	209386.979	Class3	21.25	486	313729.297	Class3	21.25	521	340000.51	Class3	21.25	505	347196.077	Class4	21.255	470	733048.424	Class4	21.264	770	111237.665	Class4	21.259	604	408329.871
Silane, dimethyl(dimethyl(dimethyl(2-isopropylphenoxy)silyloxy)silyloxy)(2-isopropylphenoxy)-	332	664	21.286	12	163	Class2	21.286	683	211281.024	Class2	21.286	680	206619.162	Class2	21.281	669	219318.475	Class3	21.286	676	200960.94	Class3	21.286	0	198203.911	Class3	21.281	690	157535.217	Class4	21.29	659	162745.649	Class4	21.286	656	159472.456	Class4	21.29	677	185202.085
unknown	333	587.25	21.292	4	147	Class2	21.272	523	2267.155		0	0			0	0			0	0			0	0			0	0			0	0		Class4	21.299	479	13917.841		0	0
unknown	334	509.4	21.307	5	161	Class2	21.317	533	59827.533		0	0			0	0		Class3	21.299	422	35919.289	Class3	21.308	462	16950.031	Class3	21.299	534	38635.14		0	0			0	0		Class4	21.312	596	89609.259
Ethane-1,1-diol dipropanoate	335	565.875	21.339	8	144	Class2	21.339	632	39605.148	Class2	21.339	577	36167.848	Class2	21.339	631	41610.828	Class3	21.343	567	33249.423	Class3	21.334	445	14030.261	Class3	21.343	526	22143.889	Class4	21.339	515	52647.414		0	0		Class4	21.334	634	32888.334
2,6-Nonadienal, (E,E)-	336	723.0909	21.373	12	70	Class2	21.374	754	1913543.82	Class2	21.374	0	889236.737	Class2	21.365	611	77769.931	Class3	21.375	601	138039.565	Class3	21.374	709	505068.643	Class3	21.37	761	1716262.38	Class4	21.375	753	1393857.92	Class4	21.375	777	2702161.86	Class4	21.37	717	661137.215
Phosphonoacetic Acid, 3TMS derivative	337	631.8182	21.445	12	163	Class2	21.445	651	239281.677	Class2	21.446	648	254536.655	Class2	21.445	638	304937.75	Class3	21.446	650	291546.836	Class3	21.445	650	309573.612	Class3	21.446	641	230095.347	Class4	21.441	573	215585.04	Class4	21.446	647	258757.788	Class4	21.446	0	224244.826
2-Ethylthiacyclohexane	338	470.75	21.49	12	101	Class2	21.49	486	98175.9	Class2	21.49	428	97311.078	Class2	21.49	508	105039.585	Class3	21.49	518	106533.344	Class3	21.49	481	76540.82	Class3	21.486	436	75640.176	Class4	21.49	464	90401.426	Class4	21.486	499	93768.239	Class4	21.49	437	66089.542
unknown	339	464.8	21.554	10	102	Class2	21.556	479	131449.211	Class2	21.557	495	90620.787	Class2	21.552	464	93960.007	Class3	21.552	458	60527.124	Class3	21.552	428	51316.971	Class3	21.552	554	104216.138	Class4	21.557	548	202904.875	Class4	21.557	380	15799.584	Class4	21.552	502	100547.265
3-Octen-1-ol, (Z)-	340	692.25	21.587	5	81		0	0		Class2	21.592	729	45078.991	Class2	21.588	0	84630.883	Class3	21.583	728	57475.756	Class3	21.588	750	94071.129		0	0			0	0		Class4	21.583	562	19556.239		0	0
unknown	341	643.7273	21.611	11	147	Class2	21.61	673	10634.805	Class2	21.61	532	9597.485	Class2	21.61	719	12322.29		0	0		Class3	21.61	677	11951.814	Class3	21.61	668	11043.412	Class4	21.61	656	10225.757	Class4	21.614	653	9268.534	Class4	21.61	502	11947.968
2,4-Diacetoxypentane	342	562.0833	21.703	12	86	Class2	21.703	586	184559.675	Class2	21.703	633	255242.287	Class2	21.699	627	281099.192	Class3	21.703	610	275534.066	Class3	21.699	600	182968.756	Class3	21.699	552	265775.189	Class4	21.703	563	193923.075	Class4	21.703	617	232284.749	Class4	21.703	552	172097.634
3-Octenoic acid, TMS derivative	343	641.1	21.722	11	73	Class2	21.721	684	1651413.42	Class2	21.721	621	729149.002	Class2	21.725	681	714146.238	Class3	21.725	0	516049.85		0	0		Class3	21.721	669	1053697.35	Class4	21.721	664	1126134.88	Class4	21.717	654	1285054.92	Class4	21.721	614	1442294.63
Pentasiloxane, 1,1,3,3,5,5,7,7,9,9-decamethyl-	344	581.5556	21.75	9	281	Class2	21.747	529	68248.227	Class2	21.752	567	75703.948	Class2	21.747	532	54196.346	Class3	21.752	571	70813.296		0	0		Class3	21.752	469	56236.403	Class4	21.752	610	72141.068		0	0			0	0
Cyclohexanol, 2,6-dimethyl-	345	603	21.766	12	128	Class2	21.765	600	398667.344	Class2	21.765	628	383517.994	Class2	21.765	598	420638.803	Class3	21.761	616	413979.432	Class3	21.765	626	287637.931	Class3	21.774	579	429823.806	Class4	21.765	616	311261.841	Class4	21.765	598	660238.204	Class4	21.761	667	417133.489
unknown	346	694	21.794	7	57	Class2	21.783	692	546303.652	Class2	21.801	673	456337.857		0	0		Class3	21.792	783	600345.062		0	0			0	0		Class4	21.801	627	477754.516		0	0			0	0
5-Octen-1-ol, (Z)-	347	747.9167	21.84	12	81	Class2	21.841	821	624582.673	Class2	21.841	788	700050.536	Class2	21.836	810	448864.302	Class3	21.841	779	589193.175	Class3	21.841	809	1691548.77	Class3	21.841	796	579782.999	Class4	21.841	761	689065.874	Class4	21.841	775	722775.13	Class4	21.841	791	474602.527
Cyclopentanecarboxylic acid, 1-phenyl-, 2-(diethylamino)ethyl ester	348	475	21.913	3	115		0	0			0	0			0	0			0	0			0	0			0	0			0	0			0	0			0	0
Fumaric acid, di(cis-non-3-enyl) ester	349	678.6667	21.938	9	124		0	0		Class2	21.939	841	28519.949		0	0		Class3	21.943	481	7340.194	Class3	21.939	671	26236.8	Class3	21.934	689	12400.124	Class4	21.939	536	24784.127	Class4	21.934	531	16724.282		0	0
Glutaric acid, tridec-2-yn-1-yl neopentyl ester	350	471.4	22.029	5	115	Class2	22.018	467	12294.726	Class2	22.014	505	15713.266		0	0			0	0			0	0		Class3	22.014	481	10405.167	Class4	22.019	439	21080.647		0	0		Class4	22.081	465	65047.574
1-Methylcycloheptanol	351	453.2222	22.043	10	113	Class2	22.045	448	20629.642		0	0		Class2	22.05	0	22360.861	Class3	22.041	409	18463.007	Class3	22.036	519	14149.337	Class3	22.036	482	22135.352	Class4	22.045	415	16212.784	Class4	22.045	486	33667.662	Class4	22.05	453	17497.348
1,3-Dioxolane, 4,4,5-trimethyl-2-pentadecyl-	352	529.4	22.091	10	115	Class2	22.09	543	139417.225	Class2	22.094	553	102629.108	Class2	22.09	539	137180.929	Class3	22.09	552	116189.222	Class3	22.09	533	94234.87	Class3	22.09	534	59402.113	Class4	22.094	578	72679.344	Class4	22.085	507	88143.854	Class4	22.09	451	65047.574
1,2-Propanediol, 2-acetate	353	651.6667	22.156	12	75	Class2	22.156	639	122128.301	Class2	22.152	665	123075.954	Class2	22.156	639	225606.789	Class3	22.152	663	156230.594	Class3	22.156	610	80836.426	Class3	22.156	662	102497.533	Class4	22.156	640	176406.698	Class4	22.156	635	69308.141	Class4	22.156	609	90683.42
Cyclohexaneethanol	354	693.6667	22.222	10	67	Class2	22.227	650	440711.029	Class2	22.223	719	460213.761	Class2	22.227	695	328798.035	Class3	22.223	685	475240.172	Class3	22.223	750	442246.954	Class3	22.219	0	444262.62	Class4	22.219	764	475602.462	Class4	22.227	701	788064.797	Class4	22.227	671	610123.026
1-Cyclohexene-1-carboxaldehyde, 2,6,6-trimethyl-	355	818.5833	22.207	12	152	Class2	22.209	833	504762.03	Class2	22.205	796	386688.668	Class2	22.205	838	414391.42	Class3	22.21	767	405795.274	Class3	22.205	792	309503.473	Class3	22.201	825	505819.405	Class4	22.21	736	384469.145	Class4	22.21	866	920337.532	Class4	22.205	854	666823.978
Megastigma-4,6(Z),8(E)-triene	356	622.7143	22.245	8	161	Class2	22.245	683	122581.805	Class2	22.258	0	70416.769	Class2	22.241	637	56033.631	Class3	22.25	589	67680.413	Class3	22.232	478	15139.102	Class3	22.236	622	105733.194		0	0		Class4	22.254	618	91018.925	Class4	22.245	732	158564.508
N-{2-(2-Chlorophenyl)-2-[(trimethylsilyl)oxy]ethyl}propan-2-amine	357	509	22.272	6	45	Class2	22.276	461	152164.208		0	0		Class2	22.272	525	120747.057		0	0		Class3	22.267	555	103351.239	Class3	22.276	523	102484.267		0	0			0	0			0	0
1,3-Butanediol, diacetate	358	802.5833	22.294	12	43	Class2	22.294	812	2709255.9	Class2	22.294	831	1757835.96	Class2	22.294	819	2708177.12	Class3	22.294	816	2332706.59	Class3	22.294	811	1139598.47	Class3	22.294	829	1929142.27	Class4	22.294	740	1684694.84	Class4	22.294	811	1701305.13	Class4	22.294	806	1761119.36
unknown	359	584	22.338	8	147	Class2	22.338	558	8126.744		0	0		Class2	22.338	604	7734.057	Class3	22.334	551	9870.322	Class3	22.338	715	6831.918	Class3	22.343	586	8581.078	Class4	22.338	467	9270.965		0	0		Class4	22.338	593	10243.873
Benzene, 1-chloro-2-methoxy-	360	626.2	22.385	5	142		0	0		Class2	22.383	693	50038.622	Class2	22.387	580	29142.832	Class3	22.387	605	23250.459	Class3	22.383	670	70018.384		0	0		Class4	22.383	583	25337.035		0	0			0	0
3-(Methylthio)propyl acetate	361	768.6	22.421	12	88	Class2	22.423	815	1410037.63	Class2	22.423	756	397959.131	Class2	22.423	748	289300.366	Class3	22.423	790	662651.305	Class3	22.423	713	239257.342	Class3	22.418	648	166578.909	Class4	22.418	0	101640.175	Class4	22.418	0	113498.005	Class4	22.418	776	131929.248
3-(1,4-Dioxa-8-aza-spiro[4.5]dec-8-ylmethyl)-5,8a-dimethyl-3a,5,6,7,8,8a,9,9a-octahydro-3H-naphtho[2,3-b]furan-2-one	362	522.1667	22.446	6	141	Class2	22.449	468	12109.887	Class2	22.441	500	19837.794		0	0		Class3	22.45	532	13724.737	Class3	22.445	484	12796.086	Class3	22.445	554	17831.471	Class4	22.45	595	28620.591		0	0			0	0
2-Methylbicyclo[3.2.1]octane	363	716.4	22.479	12	95	Class2	22.485	726	62577.456	Class2	22.485	744	100432.765	Class2	22.472	0	17715.596	Class3	22.476	662	26840.162	Class3	22.48	723	144320.66	Class3	22.467	590	28124.158	Class4	22.481	615	145704.748	Class4	22.485	729	86169.989	Class4	22.481	0	144340.8
Ethane-1,2-diyl dipentanoate	364	550.8333	22.511	6	85	Class2	22.512	582	163087.07	Class2	22.516	512	65546.182	Class2	22.507	478	90068.272		0	0			0	0		Class3	22.507	565	76100.414	Class4	22.512	640	290359.804		0	0		Class4	22.512	528	55978.066
Diethyl 2-(N-(tert-butoxycarbonyl)amino)malonate	365	650.5714	22.52	8	57	Class2	22.52	652	234686.672	Class2	22.521	0	161112.38	Class2	22.52	678	162169.593	Class3	22.521	606	123560.004		0	0		Class3	22.516	741	144129.899	Class4	22.525	698	413097.076	Class4	22.521	497	15050.919	Class4	22.516	682	124022.331
Hexa-1,3,5-triyne	366	729.8182	22.546	11	74	Class2	22.547	788	298486.789	Class2	22.547	722	290410.556	Class2	22.547	636	372389.287	Class3	22.547	811	312907.609	Class3	22.547	822	223151.527	Class3	22.547	719	186539.284	Class4	22.547	709	412119.497	Class4	22.543	711	234090.598	Class4	22.543	819	186514.346
unknown	367	661.5833	22.591	12	99	Class2	22.591	713	166532.523	Class2	22.592	643	66325.482	Class2	22.591	584	50683.839	Class3	22.587	750	68028.699	Class3	22.591	708	33184.214	Class3	22.592	682	280753.396	Class4	22.592	709	164625.75	Class4	22.592	720	311987.247	Class4	22.587	706	141982.595
Benzeneacetaldehyde	368	937.2727	22.626	12	91	Class2	22.627	955	591370.49	Class2	22.632	947	825519.936	Class2	22.623	0	844877.943	Class3	22.627	935	1219597.25	Class3	22.627	943	471499.07	Class3	22.627	927	1129987.3	Class4	22.627	935	989726.84	Class4	22.627	922	833138.05	Class4	22.627	936	1517414.18
5,9-Undecadien-2-ol, 2,6,10-trimethyl-	369	610.2	22.654	10	123	Class2	22.658	625	41361.286	Class2	22.663	627	33365.49	Class2	22.649	632	43396.145	Class3	22.658	627	38902.971	Class3	22.654	664	47810.719	Class3	22.645	627	54923.497	Class4	22.658	578	34639.931	Class4	22.654	662	72988.45	Class4	22.649	629	103507.271
unknown	370	491	22.736	4	88		0	0			0	0			0	0			0	0		Class3	22.734	503	37641.3	Class3	22.734	490	30290.566	Class4	22.738	466	38331.932	Class4	22.738	505	22079.575		0	0
unknown	371	563.3	22.749	12	147	Class2	22.751	564	16897.043	Class2	22.747	488	15772.57	Class2	22.743	0	10715.968	Class3	22.752	573	15189.858	Class3	22.747	604	15261.343	Class3	22.747	631	16725.065	Class4	22.752	552	14293.372	Class4	22.752	491	15494.39	Class4	22.751	0	12990.375
Cyclohexaneethanol, 4-methyl-methylene-	372	469.7143	22.779	7	112	Class2	22.774	558	8165.569	Class2	22.778	489	21035.908		0	0		Class3	22.783	450	15124.285	Class3	22.778	484	16788.272	Class3	22.778	436	12598.986		0	0		Class4	22.778	378	12501.422		0	0
2-Butenoic acid, 2-methyl-, 2-methylpropyl ester, (E)-	373	666.6667	22.814	9	83	Class2	22.818	706	317073.467	Class2	22.814	627	98979.548		0	0			0	0			0	0		Class3	22.814	694	602563.703	Class4	22.814	708	302596.665	Class4	22.814	731	635061.499	Class4	22.814	672	196065.117
Acetophenone	374	909.5833	22.837	12	105	Class2	22.84	874	401913.073	Class2	22.836	901	363916.426	Class2	22.836	938	471236.077	Class3	22.836	916	471052.484	Class3	22.84	876	339664.355	Class3	22.836	920	456188.322	Class4	22.836	891	440138.145	Class4	22.836	924	431583.254	Class4	22.836	899	516351.918
Cyclohexanol, 1-ethynyl-	375	602.1667	22.859	6	95	Class2	22.858	564	18430.877	Class2	22.858	615	30467.629	Class2	22.858	632	16417.995	Class3	22.863	648	13423.154		0	0			0	0			0	0			0	0			0	0
unknown	376	464.375	22.883	8	74		0	0		Class2	22.889	417	37260.358	Class2	22.885	368	40135.794	Class3	22.876	616	32454.637	Class3	22.885	423	29761.437	Class3	22.88	406	33904.872	Class4	22.885	570	42467.215	Class4	22.885	456	42019.519	Class4	22.88	459	34426.101
Ethyl 3-acetoxybutyrate	377	509.5556	22.917	9	129	Class2	22.92	510	27170.252	Class2	22.916	474	26333.14	Class2	22.916	478	29233.057	Class3	22.92	564	18749.053	Class3	22.916	535	21534.02	Class3	22.916	519	23700.088	Class4	22.92	562	38332.339	Class4	22.92	481	21701.501	Class4	22.907	463	21834.843
Silanediol, dimethyl-	378	862	23.03	3	100		0	0			0	0			0	0			0	0			0	0			0	0		Class4	23.054	886	13617.077	Class4	23.049	805	20812.143		0	0
3-(Methoxymethoxy)butanoic acid	379	571.0833	23.015	12	103	Class2	23.018	605	744317.998	Class2	23.014	558	302609.983	Class2	23.013	563	653803.767	Class3	23.018	601	594399.663	Class3	23.018	552	206218.767	Class3	23.014	575	375986.075	Class4	23.014	507	270843.955	Class4	23.014	557	273770.731	Class4	23.014	591	382422.831
Silanediol, dimethyl-	380	889.1818	23.033	12	77	Class2	23.031	926	50819496.1	Class2	23.036	893	46552658.8	Class2	23.036	898	62268396.6	Class3	23.031	0	54199260.5	Class3	23.031	923	55867603.6	Class3	23.036	924	58366245.1	Class4	23.036	904	46101275.1	Class4	23.036	881	47465199.6	Class4	23.027	793	46217466
2,4-Dihydroxybenzaldehyde, 2TMS derivative	381	430.3333	23.108	3	99	Class2	23.107	414	13926.249	Class2	23.111	463	5772.728		0	0			0	0			0	0			0	0		Class4	23.107	414	10464.618		0	0			0	0
(Z)6,(Z)9-Pentadecadien-1-ol	382	511.25	23.147	8	71	Class2	23.147	484	215552.093	Class2	23.147	477	161625.208	Class2	23.147	478	168379.284	Class3	23.147	462	157600.849	Class3	23.151	634	110475.755	Class3	23.142	477	109343.039	Class4	23.147	495	196061.716	Class4	23.147	583	14500.566		0	0
2H-imidazole-2-thione, 1,3-dihydro-1-methyl-5-(1-methylethyl)-	383	610	23.175	9	141	Class2	23.182	446	21081.239	Class2	23.173	0	51270.625	Class2	23.178	599	50003.58	Class3	23.178	681	61141.131	Class3	23.173	613	87176.326	Class3	23.178	570	33918.106	Class4	23.174	711	53605.25	Class4	23.174	666	89540.531	Class4	23.169	594	14776.77
1-Hexadecyne	384	666.25	23.223	6	124		0	0			0	0		Class2	23.222	646	37469.809	Class3	23.227	662	24156.113	Class3	23.227	721	37468.053	Class3	23.214	0	10869.58	Class4	23.222	0	11331.143	Class4	23.227	636	17983.926		0	0
1-Nonanol	385	885	23.271	12	56	Class2	23.271	905	7816592.19	Class2	23.271	895	9021411.88	Class2	23.271	902	6209720	Class3	23.271	904	6063006.73	Class3	23.271	903	9740393.32	Class3	23.267	899	5351995.68	Class4	23.271	903	12471171.5	Class4	23.276	901	15680613.2	Class4	23.276	900	16625619.6
1-(3,4-Methylenedioxyphenyl)-2-methylamino-1-butanone, N-trimethylsilyl-	386	561	23.316	3	87		0	0			0	0			0	0			0	0			0	0			0	0			0	0			0	0			0	0
unknown	387	674.1667	23.396	12	73	Class2	23.395	686	686254.63	Class2	23.396	662	672749.814	Class2	23.395	662	804928.543	Class3	23.396	667	345434.483	Class3	23.395	656	784930.078	Class3	23.396	642	644578.373	Class4	23.396	653	659044.139	Class4	23.387	655	675608.005	Class4	23.4	683	293579.625
Carbonic acid, decyl undecyl ester	388	662	23.445	10	71	Class2	23.444	627	97423.505	Class2	23.453	684	48529.15		0	0		Class3	23.445	648	81707.518	Class3	23.44	713	100707.388	Class3	23.44	749	99862.339	Class4	23.449	506	107396.67		0	0		Class4	23.444	0	137245.23
1,3-Benzodioxole	389	585.7	23.483	10	122	Class2	23.484	634	33896.137	Class2	23.48	508	22695.627		0	0			0	0		Class3	23.48	621	24064.318	Class3	23.485	539	32088.439	Class4	23.485	485	23744.015	Class4	23.485	689	52113.58	Class4	23.489	552	26632.395
Cyclooctasiloxane, hexadecamethyl-	390	792.3333	23.596	12	147	Class2	23.595	805	157603.897	Class2	23.595	0	153428.592	Class2	23.595	782	148097.404	Class3	23.596	804	159932.302	Class3	23.595	802	212804.114	Class3	23.596	797	150418.781	Class4	23.596	789	146289.518	Class4	23.596	791	145680.87	Class4	23.595	0	140584.71
3-(1,5-Dimethyl-hexa-1,4-dienyl)-2,2-dimethyl-4-trimethylsilylcyclopentanol	391	532.4286	23.623	7	69	Class2	23.622	554	82282.137	Class2	23.622	538	50924.805	Class2	23.622	533	29812.655		0	0			0	0			0	0		Class4	23.622	487	56177.08		0	0			0	0
1-Cyclohexyldimethylsilyloxyoctadecane	392	665.4	23.638	11	327	Class2	23.635	675	233759.347	Class2	23.635	0	229345.906	Class2	23.635	638	270014.535	Class3	23.636	658	230310.495	Class3	23.64	689	255238.578	Class3	23.636	655	218295.532	Class4	23.64	526	195385.655	Class4	23.64	735	213902.645	Class4	23.64	685	207744.182
3-Nonen-1-ol, (Z)-	393	867.8333	23.798	12	68	Class2	23.8	896	1889468.02	Class2	23.8	896	5849345.41	Class2	23.795	890	3006929.13	Class3	23.8	899	4146346.25	Class3	23.8	902	6103995.3	Class3	23.795	902	3480726.27	Class4	23.8	897	2985815.57	Class4	23.8	893	4543436.72	Class4	23.795	897	2536701.64
2,6,6-Trimethyl-2-cyclohexene-1,4-dione	394	523.2857	23.837	7	152		0	0		Class2	23.835	556	55881.163	Class2	23.835	642	94834.345		0	0		Class3	23.835	575	56394.587	Class3	23.84	551	28870.584	Class4	23.835	392	19955.875		0	0			0	0
Dihydro-3-methylene-5-methyl-2-furanone	395	619.3333	23.894	3	68		0	0			0	0			0	0			0	0			0	0			0	0			0	0			0	0			0	0
unknown	396	482.1111	23.917	9	88	Class2	23.915	440	95604.749	Class2	23.92	466	120384.661	Class2	23.92	512	161279.552	Class3	23.92	482	122390.512	Class3	23.915	492	124768.28	Class3	23.915	493	109559.797	Class4	23.92	434	97144.049	Class4	23.915	539	162665.18	Class4	23.915	481	108466.621
1,3-Dioxolane-2,2-diethanol	397	567.3333	23.94	9	117	Class2	23.942	624	37489.83	Class2	23.942	587	21032.805	Class2	23.942	650	28009.425		0	0			0	0		Class3	23.938	567	27151.859	Class4	23.942	576	28867.136	Class4	23.942	587	21768.192	Class4	23.942	598	27214.632
Borane, chlorodipropyl-	398	456.5	23.999	10	85	Class2	24	450	100736.401	Class2	24.004	430	81606.628	Class2	24	473	68990.464	Class3	24	432	52252.569	Class3	23.995	430	62340.117	Class3	24	467	94091.825	Class4	24	463	118265.358	Class4	24	463	44796.846	Class4	24	429	68190.459
Ethanone, 1-(2-hydroxyphenyl)-	399	584.6667	24.016	3	113	Class2	24.017	540	14752.548	Class2	24.017	569	17155.917		0	0			0	0			0	0			0	0		Class4	24.013	645	15778.41		0	0			0	0
Phosphoric acid, tris(2-ethylhexyl) ester	400	607.3333	24.049	3	99		0	0		Class2	24.053	502	62832.987		0	0			0	0			0	0			0	0		Class4	24.049	667	81044.993	Class4	24.044	653	29699.412		0	0
2-Methylheptanoic acid	401	636.6667	24.032	3	41		0	0			0	0			0	0			0	0			0	0			0	0			0	0			0	0			0	0
L-Terpineol	402	599	24.068	10	81	Class2	24.071	658	35838.692		0	0		Class2	24.066	586	22242.951	Class3	24.066	0	17839.586		0	0		Class3	24.066	577	33042.464	Class4	24.066	0	44629.756	Class4	24.075	582	58320.91	Class4	24.066	653	48504.39
unknown	403	722.6364	24.134	12	85	Class2	24.133	717	41369.948	Class2	24.137	738	37941.534	Class2	24.133	750	44473.301	Class3	24.133	798	62977.439	Class3	24.133	726	30131.902	Class3	24.133	737	48839.033	Class4	24.133	789	40935.647	Class4	24.138	0	44653.105	Class4	24.133	793	54284.044
Pentanoic acid, 2-methyl-, methyl ester	404	464.8333	24.174	12	88	Class2	24.177	485	85477.356	Class2	24.177	393	21539.859	Class2	24.177	383	17884.778	Class3	24.169	362	26226.341	Class3	24.177	386	9489.456	Class3	24.169	527	88472.77	Class4	24.169	418	44820.243	Class4	24.173	468	76895.538	Class4	24.173	497	80322.545
(S)-6,6-Dimethyl-2-azaspiro[4.4]non-1-ene	405	499	24.272	8	43	Class2	24.271	538	126836.439	Class2	24.275	491	215141.987	Class2	24.275	503	239793.432	Class3	24.275	495	206379.423	Class3	24.275	456	302438.781		0	0		Class4	24.266	525	152873.609	Class4	24.271	463	168712.749	Class4	24.271	521	288908.701
(6Z)-Nonen-1-ol	406	802.8889	24.285	9	67	Class2	24.288	742	162480.791	Class2	24.288	842	649652.515	Class2	24.284	749	555238.053	Class3	24.284	842	434901.917	Class3	24.288	843	1135595.55	Class3	24.284	758	131064.678	Class4	24.284	804	241795.516	Class4	24.284	804	333333.125	Class4	24.284	842	282163.354
o-Acetyl-L-serine	407	527.6667	24.339	3	60		0	0			0	0			0	0			0	0			0	0		Class3	24.324	473	108440.269	Class4	24.351	544	54461.879	Class4	24.342	566	47120.311		0	0
1,7-Di(3-ethylphenyl)-2,2,4,4,6,6-hexamethyl-1,3,5,7-tetraoxa-2,4,6-trisilaheptane	408	725.75	24.408	4	73		0	0			0	0			0	0			0	0			0	0		Class3	24.413	652	60577.619		0	0			0	0			0	0
1-Propanol, 3-(methylthio)-	409	767	24.471	12	106	Class2	24.47	0	9228117.4	Class2	24.471	815	8663228.68	Class2	24.47	726	4184059.17	Class3	24.471	751	7452110.82	Class3	24.47	0	7607853.12	Class3	24.471	767	5660053.07	Class4	24.471	794	3404058.7	Class4	24.471	753	8931157.12	Class4	24.471	796	3189984.37
1-Cyclohexyl-1-pentanol	410	513.3333	24.481	4	101	Class2	24.488	470	6513.796	Class2	24.479	0	15305.78		0	0			0	0			0	0			0	0		Class4	24.48	488	13175.35		0	0		Class4	24.475	582	18470.461
(6Z)-Nonen-1-ol	411	809.4545	24.545	12	67	Class2	24.542	837	3002428.55	Class2	24.546	859	5865899.56	Class2	24.542	0	2033970.67	Class3	24.546	866	2446767.81	Class3	24.546	863	14189587.2	Class3	24.542	803	1089344.83	Class4	24.546	860	8764895.22	Class4	24.546	857	11977278.8	Class4	24.546	857	15245520
Hexanoic acid, undec-2-enyl ester	412	564.5	24.554	6	99	Class2	24.555	583	736620.661		0	0			0	0		Class3	24.551	433	244810.517		0	0		Class3	24.555	638	1068212.9		0	0			0	0			0	0
4-Methyl-2-pentyl acetate	413	469.375	24.617	8	144	Class2	24.617	448	14428.726	Class2	24.626	514	5904.889	Class2	24.613	500	18441.14	Class3	24.617	512	25940.289	Class3	24.617	369	3132.597	Class3	24.617	487	16795.077	Class4	24.613	452	10220.281		0	0		Class4	24.617	473	11034.79
Acetic acid, phenylmethyl ester	414	812.75	24.686	12	108	Class2	24.688	851	143804.407	Class2	24.688	672	79883.541	Class2	24.684	682	58437.291	Class3	24.688	768	57172.173	Class3	24.684	779	109116.035	Class3	24.684	790	76869.133	Class4	24.684	823	73555.419	Class4	24.688	794	83987.263	Class4	24.684	758	79781.115
unknown	415	778.5	24.753	5	67		0	0		Class2	24.755	786	157686.79	Class2	24.75	717	185038.408	Class3	24.755	792	124878.775	Class3	24.755	819	263595.124	Class3	24.751	0	27948.545		0	0			0	0			0	0
Citral	416	682.4444	24.773	9	69	Class2	24.773	729	171701.223	Class2	24.777	674	58039.787		0	0			0	0			0	0		Class3	24.768	712	88183.589	Class4	24.773	655	91990.687	Class4	24.768	492	84879.732	Class4	24.773	636	63760.425
4a,8a-(Methaniminomethano)naphthalene-9,11-dione, 10-phenyl-	417	604.6	24.851	10	128	Class2	24.852	571	26477.563	Class2	24.853	629	27425.246	Class2	24.857	661	28974.554	Class3	24.848	554	25615.994	Class3	24.848	535	20815.89		0	0		Class4	24.853	520	28929.028		0	0		Class4	24.848	585	37291.622
unknown	418	773.2222	24.875	9	67	Class2	24.875	684	56626.116	Class2	24.875	839	263893.937	Class2	24.875	802	199946.829	Class3	24.875	818	130267.385	Class3	24.875	855	473603.311	Class3	24.879	650	65201.32	Class4	24.875	701	77973.915	Class4	24.875	829	127179.903	Class4	24.87	781	70076.017
Heptacosyl acetate	419	443.5	24.9	3	138		0	0		Class2	24.897	404	16859.328		0	0		Class3	24.902	483	11481.866		0	0		Class3	24.902	0	15500.017		0	0			0	0			0	0
(4As,6R,7R,8R,8ar)-pyrano[3,2-d]-1,3-dioxin-7-ol, hexahydro-6-methoxy-8-dimethylamino-2-phenyl-	420	446.6667	24.942	12	43	Class2	24.937	447	260787.92	Class2	24.946	455	208879.281	Class2	24.946	481	326920.686	Class3	24.946	458	238342.568	Class3	24.941	457	233025.512	Class3	24.946	470	273416.67	Class4	24.928	362	214872.065	Class4	24.937	456	534267.65	Class4	24.946	467	244512.654
Ethyl 3-(methylthio)-(E)-2-propenoate	421	570.6667	24.999	3	146		0	0			0	0			0	0		Class3	24.995	406	9492.556	Class3	24.999	663	19597.257	Class3	25.004	643	14600.552		0	0			0	0			0	0
Heptanoic acid, 3-nitrophenyl ester	422	629.5	25.043	4	113		0	0			0	0			0	0			0	0			0	0		Class3	25.039	651	134611.628	Class4	25.044	570	57415.488	Class4	25.044	678	122156.129	Class4	25.044	619	37020.811
5-Keto-D-fructose	423	419.5833	25.062	12	61	Class2	25.061	414	484502.414	Class2	25.061	411	465916.056	Class2	25.061	435	698591.466	Class3	25.061	418	556414.246	Class3	25.061	410	493322.325	Class3	25.061	418	760469.047	Class4	25.061	392	520263.97	Class4	25.061	469	1376632.64	Class4	25.061	421	599652.222
unknown	424	698.625	25.082	9	67	Class2	25.079	533	39350.291	Class2	25.084	824	514588.152	Class2	25.083	829	420309.658	Class3	25.084	827	351545.623	Class3	25.083	0	768360.455	Class3	25.084	691	72775.647	Class4	25.079	614	42559.742	Class4	25.084	688	93641.432	Class4	25.075	583	31701.713
2-Propanol, 1,3-dichloro-	425	723.75	25.141	4	37	Class2	25.141	768	1622.737	Class2	25.141	598	407.211		0	0		Class3	25.137	722	978.69		0	0		Class3	25.146	807	381.311		0	0			0	0			0	0
Farnesene	426	776.9167	25.185	12	123	Class2	25.186	794	140671.65	Class2	25.19	764	132360.129	Class2	25.181	778	145495.101	Class3	25.186	778	125243.18	Class3	25.186	776	158010.07	Class3	25.177	750	85772.413	Class4	25.19	857	54105.145	Class4	25.186	772	119665.691	Class4	25.186	755	70671.995
3,6-Nonadien-1-ol, (E,Z)-	427	772.75	25.275	12	93	Class2	25.274	849	2302429.17	Class2	25.279	855	9159485.17	Class2	25.274	754	2434666.78	Class3	25.275	852	3738753.51	Class3	25.279	837	12976084.1	Class3	25.275	735	3870406.5	Class4	25.275	784	2419360.71	Class4	25.275	850	3988581.84	Class4	25.275	851	1753014.41
3-Mercapto-3-methyl-1-hexanol	428	462.7	25.306	10	61	Class2	25.306	582	255280.882	Class2	25.306	446	201711.647		0	0		Class3	25.306	422	226491.617		0	0		Class3	25.306	445	400432.782	Class4	25.306	394	266815.334	Class4	25.306	548	618140.726	Class4	25.306	550	301454.619
1,3-Dioxolane-4-methanol, 2-pentadecyl-, acetate, trans-	429	610.5	25.352	8	145	Class2	25.35	431	41109.754	Class2	25.355	604	45565.923		0	0		Class3	25.355	604	42032.467	Class3	25.354	730	40022.688	Class3	25.346	558	80953.689	Class4	25.355	762	40861.849	Class4	25.35	575	48839.728	Class4	25.355	620	43518.877
Glutaric acid, 2-fluorophenyl 4-methoxybenzyl ester	430	811.375	25.404	12	121	Class2	25.408	795	138371.698	Class2	25.403	841	129761.244	Class2	25.403	767	186352.212	Class3	25.403	0	175583.362	Class3	25.403	795	136031.996	Class3	25.403	0	158638.353	Class4	25.403	0	184211.699	Class4	25.403	0	160483.074	Class4	25.403	823	183817.534
Butanedioic acid, 2TMS derivative	431	477.375	25.478	8	147		0	0		Class2	25.479	519	4838.562	Class2	25.483	486	6909.356	Class3	25.479	400	4146.28	Class3	25.47	438	4841.494		0	0			0	0		Class4	25.475	358	4259.651		0	0
1,3-Dioxolane, 2-(1-methylpropyl)-	432	511	25.543	11	73	Class2	25.541	560	132853.138	Class2	25.546	498	185744.453	Class2	25.541	514	227858.056	Class3	25.546	422	174866.122	Class3	25.541	531	211381.296	Class3	25.546	554	135913.13		0	0		Class4	25.546	446	127396.352	Class4	25.541	488	138679.547
1-Decanol	433	763.2	25.577	12	70	Class2	25.577	861	264206.17	Class2	25.577	838	178250.795	Class2	25.577	0	310378.223	Class3	25.577	837	375618.225	Class3	25.577	0	173938.61	Class3	25.572	822	208316.164	Class4	25.577	837	277165.635	Class4	25.577	905	377674.713	Class4	25.577	893	331448.118
Citronellyl butyrate	434	712.875	25.641	8	81	Class2	25.643	622	42484.572	Class2	25.639	824	170890.628	Class2	25.639	773	95110.056	Class3	25.643	749	154567.066	Class3	25.643	772	134857.323	Class3	25.639	675	33946.158	Class4	25.639	680	77044.051	Class4	25.643	608	65431.775		0	0
trans,cis-2,6-Nonadien-1-ol	435	672	25.655	3	93		0	0			0	0			0	0			0	0			0	0			0	0		Class4	25.652	619	30826.451	Class4	25.657	629	70561.666	Class4	25.657	768	178917.513
Oxime-, methoxy-phenyl-_	436	803.75	25.69	12	75	Class2	25.719	771	97199.736	Class2	25.67	794	312372.376	Class2	25.679	764	141728.409	Class3	25.679	767	286457.65	Class3	25.705	819	740258.445	Class3	25.71	833	119463.219	Class4	25.723	820	110959.569	Class4	25.692	791	138885.516	Class4	25.683	797	100633.608
unknown	437	683	25.685	4	120	Class2	25.674	666	198573.64	Class2	25.688	634	31495.801		0	0		Class3	25.723	749	20657.101	Class3	25.656	0	18120.093		0	0			0	0			0	0			0	0
2-Propenoic acid, 2-methyl-, octyl ester	438	596.3333	25.716	3	69		0	0			0	0			0	0			0	0			0	0			0	0			0	0			0	0			0	0
Bis(dimethylamino)trifluorophosphorane	439	604	25.762	5	132		0	0			0	0			0	0		Class3	25.786	0	3798.674	Class3	25.674	761	4311.143		0	0		Class4	25.768	407	4473.094	Class4	25.834	556	2920.336		0	0
Pentanoic acid	440	665.75	25.873	8	60	Class2	25.874	527	64513.302	Class2	25.879	657	226806.155		0	0			0	0		Class3	25.927	662	119050.625	Class3	25.901	642	114138.057		0	0		Class4	25.941	671	198790.889	Class4	25.888	734	185923.165
3,4-Dimethylcyclohexanol	441	559.3333	25.857	12	95	Class2	25.861	595	117672.08	Class2	25.856	0	63267.452	Class2	25.856	467	37776.551	Class3	25.857	423	43747.862	Class3	25.856	549	35893.157	Class3	25.852	593	116276.406	Class4	25.857	538	82432.126	Class4	25.857	651	129305.41	Class4	25.856	0	134245.864
Octanal, 7-methoxy-3,7-dimethyl-	442	523.1111	26.097	9	73	Class2	26.087	500	77616.48	Class2	26.141	498	130611.373	Class2	26.083	480	83974.759	Class3	26.141	518	115490.619		0	0		Class3	26.083	574	55086.851		0	0		Class4	26.088	511	82055.782		0	0
Cyclohexane, 1-methyl-4-(1-methylethenyl)-, trans-	443	651.5	26.289	3	81		0	0			0	0		Class2	26.292	614	8973.745		0	0			0	0			0	0			0	0		Class4	26.287	0	20482.271	Class4	26.287	689	20700.502
Fumaric acid, decyl 3-methylbut-3-enyl ester	444	601.2	26.334	5	68	Class2	26.327	543	57545.791		0	0			0	0		Class3	26.341	584	125808.736	Class3	26.336	458	74396.862		0	0			0	0			0	0			0	0
unknown	445	652.8182	26.349	12	85	Class2	26.349	693	31892.635	Class2	26.35	696	20883.941	Class2	26.349	578	22122.051	Class3	26.354	666	30659.492	Class3	26.345	517	16439.85	Class3	26.345	744	24749.03	Class4	26.35	656	27185.388	Class4	26.35	625	29852.878	Class4	26.35	0	33259.412
2,6-Octadien-1-ol, 3,7-dimethyl-, (Z)-	446	585	26.369	5	69	Class2	26.372	584	70844.929		0	0			0	0			0	0			0	0		Class3	26.367	527	45396.318	Class4	26.367	588	66012.146	Class4	26.372	555	62223.242	Class4	26.367	671	90260.098
1,4-Benzenediol, 2,3,5-trimethyl-	447	707	26.402	9	152	Class2	26.403	733	86621.602	Class2	26.403	777	123149.633	Class2	26.403	704	39272.382	Class3	26.403	662	68464.566	Class3	26.403	668	100101.549	Class3	26.399	0	57203.725	Class4	26.403	694	129799.382	Class4	26.403	774	140262.47	Class4	26.403	644	55085.79
unknown	448	659	26.548	12	147	Class2	26.549	705	25945.665	Class2	26.549	656	28323.744	Class2	26.549	578	14214.259	Class3	26.545	666	30365.207	Class3	26.545	711	44498.736	Class3	26.55	0	26091.033	Class4	26.55	638	19793.251	Class4	26.545	706	23826.917	Class4	26.545	629	13579.197
Phenol, 2-ethyl-	449	738.25	26.568	12	107	Class2	26.567	710	83872.127	Class2	26.567	609	57430.609	Class2	26.567	748	98386.939	Class3	26.567	817	205153.163	Class3	26.567	743	162440.559	Class3	26.567	790	185396.41	Class4	26.567	761	131361.228	Class4	26.567	770	295187.839	Class4	26.567	758	139536.414
Dimethylmalonic acid, 2-phenethyl undecyl ester	450	716.4167	26.602	12	104	Class2	26.603	656	25553.837	Class2	26.607	684	59347.556	Class2	26.603	712	55782.304	Class3	26.603	666	54044.227	Class3	26.603	675	43740.086	Class3	26.603	720	39100.013	Class4	26.603	826	66109.223	Class4	26.598	616	40686.108	Class4	26.603	761	36735.354
unknown	451	503	26.629	12	73	Class2	26.625	561	104516.409	Class2	26.625	457	96751.131	Class2	26.629	550	103165.276	Class3	26.629	0	103677.702	Class3	26.629	440	120587.543	Class3	26.629	0	91201.439	Class4	26.629	0	92845.191	Class4	26.629	0	84804.154	Class4	26.634	451	105892.739
2-Buten-1-one, 1-(2,6,6-trimethyl-1-cyclohexen-1-yl)-	452	770.8889	26.668	9	177	Class2	26.669	664	32614.035	Class2	26.669	774	60436.237	Class2	26.665	788	77642.583	Class3	26.669	810	80988.143	Class3	26.665	823	88880.15	Class3	26.665	758	37983.144	Class4	26.669	770	44242.828	Class4	26.669	762	66391.096	Class4	26.669	789	57886.546
2-Chloroaniline-5-sulfonic acid	453	670	26.942	3	207	Class2	26.909	633	16303.68		0	0			0	0			0	0			0	0			0	0		Class4	26.958	716	38769.374	Class4	26.958	661	26387.191		0	0
4-Oxononanal	454	667.75	26.912	4	99		0	0			0	0			0	0			0	0			0	0		Class3	26.914	417	6721.845		0	0			0	0			0	0
Cyclooctene, 3-(2-propenyl)-	455	528.8571	26.934	8	67		0	0		Class2	26.936	563	147999.163	Class2	26.927	545	46422.27	Class3	26.936	543	62290.895	Class3	26.936	578	209726.697	Class3	26.932	0	70982.034	Class4	26.936	437	41013.364	Class4	26.936	605	81019.11	Class4	26.931	431	27827.847
Acrylonitrile, 3-bicyclo[2.2.1]hept-5-en-2-yl-2-(5-methyl-1H-benzoimidazol-2-yl)-	456	619	26.946	4	209		0	0		Class2	26.963	637	7319.136	Class2	26.936	549	21253.07	Class3	26.976	486	7737.209		0	0			0	0			0	0			0	0		Class4	26.909	804	1883.824
2-Butenedioic acid, dibutyl ester	457	460.4444	27.058	9	43	Class2	27.056	555	98050.251	Class2	27.056	497	92322.375	Class2	27.056	467	78811.006	Class3	27.06	427	76503.422	Class3	27.06	460	68918.72	Class3	27.056	477	127856.502	Class4	27.065	407	96541.82	Class4	27.056	402	142467.606	Class4	27.056	452	80652.568
Heptasiloxane, hexadecamethyl-	458	777.4167	27.114	12	147	Class2	27.113	807	86312.241	Class2	27.114	794	99167.174	Class2	27.113	737	83778.344	Class3	27.114	780	103267.821	Class3	27.113	814	142728.918	Class3	27.114	804	94662.087	Class4	27.114	807	80772.112	Class4	27.114	809	87145.745	Class4	27.114	753	65211.91
1,1-Dimethyl-1-silacyclobutane	459	543	27.184	9	30	Class2	27.185	582	26012.222	Class2	27.185	592	53285.648	Class2	27.185	0	45346.311	Class3	27.185	569	52021.7	Class3	27.18	515	24043.748	Class3	27.185	464	23075.014	Class4	27.18	604	72017.843	Class4	27.185	478	24428.995	Class4	27.185	540	25309.109
(1,2,3-Trimethyl-cyclopent-2-enyl)-methanol	460	481.75	27.23	4	67		0	0		Class2	27.238	530	61630.219		0	0			0	0		Class3	27.229	492	74921.092	Class3	27.229	479	24281.856		0	0		Class4	27.225	426	20764.656		0	0
1H-Imidazole, 1-(1-naphthalenylmethyl)-	461	623	27.272	3	142		0	0			0	0			0	0			0	0			0	0			0	0			0	0			0	0		Class4	27.273	603	14095.36
Octanoic acid, 2-methyl-, methyl ester	462	561.3333	27.291	3	88		0	0		Class2	27.291	574	35266.427		0	0			0	0		Class3	27.291	533	37009.433	Class3	27.291	577	24830.296		0	0			0	0			0	0
Phenol, 2-chloro-	463	769.5	27.31	3	128		0	0			0	0			0	0			0	0			0	0			0	0			0	0			0	0			0	0
Ionone	464	765.7273	27.379	12	121	Class2	27.38	748	1186785.63	Class2	27.38	753	1029527.87	Class2	27.376	0	1029593.71	Class3	27.38	735	849922.958	Class3	27.38	786	669999.09	Class3	27.376	751	1271095.7	Class4	27.38	922	1040406.15	Class4	27.38	746	1727545.06	Class4	27.38	734	1459248
5,9-Undecadien-2-one, 6,10-dimethyl-, (E)-	465	796.75	27.478	12	151	Class2	27.478	797	135650.502	Class2	27.482	789	75556.512	Class2	27.478	803	100368.289	Class3	27.478	832	148694.084	Class3	27.478	806	98529.512	Class3	27.473	801	120757.133	Class4	27.478	809	91113.663	Class4	27.478	800	120480.617	Class4	27.473	825	126277.156
1H-Indene, octahydro-2,3a,4-trimethyl-2-(1-methylethyl)-, (23a47a-(+)-	466	488.8571	27.581	8	109	Class2	27.58	414	20533.243		0	0			0	0		Class3	27.58	368	23973.366		0	0		Class3	27.585	0	25249.037		0	0		Class4	27.576	466	31291.201	Class4	27.58	495	36016.71
unknown	467	590.7778	27.611	9	93	Class2	27.607	527	19088.549	Class2	27.611	643	70038.52	Class2	27.611	547	24305.423	Class3	27.607	715	36863.228	Class3	27.611	783	102001.813	Class3	27.611	693	35277.388	Class4	27.616	530	24800.148	Class4	27.611	488	38845.088	Class4	27.616	391	28156.329
1-Heptene, 1,3-diphenyl-1-(trimethylsilyloxy)-	468	484.6667	27.658	6	281	Class2	27.664	397	9692.694		0	0		Class2	27.655	475	16645.382		0	0			0	0			0	0			0	0		Class4	27.651	431	6754.608		0	0
2-Propenenitrile, 3-phenyl-, (E)-	469	703.875	27.682	8	129	Class2	27.686	559	18636.808	Class2	27.687	822	50384.478	Class2	27.682	918	141906.851	Class3	27.682	692	57336.155	Class3	27.682	784	54230.423	Class3	27.673	711	31996.599	Class4	27.678	531	18725.605	Class4	27.687	614	21699.734		0	0
Propanoic acid, 2-methyl-, 3-hydroxy-2,2,4-trimethylpentyl ester	470	740.9	27.769	12	71	Class2	27.766	0	99431.08	Class2	27.771	763	80842.638	Class2	27.766	689	90062.556	Class3	27.78	608	93668.084	Class3	27.766	0	78234.536	Class3	27.767	759	97951.224	Class4	27.771	743	90949.446	Class4	27.767	643	96226.283	Class4	27.771	730	126140.887
Tetrahydrosolasodine	471	548.3333	27.798	5	98	Class2	27.802	426	20134.656	Class2	27.802	647	60533.681	Class2	27.798	0	57856.562		0	0		Class3	27.798	0	46305.101		0	0			0	0		Class4	27.789	572	30182.62		0	0
1-Oxaspiro[4.5]deca-3,6-diene, 2,6,10,10-tetramethyl-	472	603	27.824	6	136	Class2	27.82	551	16392.926		0	0			0	0			0	0			0	0		Class3	27.824	585	17339.335		0	0		Class4	27.82	580	19382.413		0	0
3-Cyclohexene-1-methanol, 4-dimethyl-	473	472.6667	27.828	6	93		0	0		Class2	27.833	467	38722.305	Class2	27.824	496	23583.142	Class3	27.829	437	31705.166	Class3	27.824	516	59048.778		0	0			0	0		Class4	27.824	466	31314.622	Class4	27.833	454	16034.363
Benzyl alcohol	474	948.75	27.891	12	108	Class2	27.891	959	8626300.25	Class2	27.891	922	6416008	Class2	27.891	955	7241005.98	Class3	27.891	956	6967916.08	Class3	27.891	960	9318345.36	Class3	27.891	956	11071036	Class4	27.891	955	6593814.49	Class4	27.891	956	13755507	Class4	27.891	956	8304140.41
Hexanoic acid	475	770.3333	27.984	3	61		0	0			0	0			0	0			0	0			0	0			0	0			0	0			0	0			0	0
3-{4-[2-(Cyclopropylmethoxy)ethyl]phenoxy}-N-(1-methylethyl)-2-[(trimethylsilyl)oxy]propan-1-amine	476	519	27.961	8	72	Class2	27.966	505	97366.437	Class2	27.966	518	90742.496	Class2	27.962	537	78513.609	Class3	27.962	507	106180.451	Class3	27.953	440	50882.638	Class3	27.962	543	93352.024		0	0		Class4	27.962	558	95435.936	Class4	27.958	544	125246.085
2,2,4-Trimethyl-1,3-pentanediol diisobutyrate	477	715.5	27.973	12	71	Class2	27.975	872	340954.015	Class2	27.971	775	259343.696	Class2	27.975	699	198687.544	Class3	27.971	570	204637.455	Class3	27.975	608	128950.228	Class3	27.975	573	171193.647	Class4	27.971	603	135865.353	Class4	27.971	618	204473.775	Class4	27.971	824	458497.541
Naphthalene, 2-methyl-	478	725.25	28.024	4	142	Class2	28.029	720	9018.931	Class2	28.029	755	8757.808		0	0			0	0			0	0			0	0		Class4	28.02	682	8776.8		0	0		Class4	28.02	744	11389.507
unknown	479	643.9091	28.08	12	71	Class2	28.077	655	210967.252	Class2	28.082	640	181501.23	Class2	28.077	701	186971.585	Class3	28.078	649	174520.444	Class3	28.077	646	150872.146	Class3	28.078	649	189820.119	Class4	28.082	668	173654.021	Class4	28.082	658	134041.311	Class4	28.082	612	261239.238
trans-2-(2-Pentenyl)furan	480	552.3333	28.18	6	136	Class2	28.166	496	10469.305		0	0			0	0			0	0		Class3	28.184	431	6855.838	Class3	28.18	432	13374.394		0	0			0	0			0	0
Epi-Inositol	481	608	28.182	11	60	Class2	28.131	662	246990.847	Class2	28.126	643	1144448.17	Class2	28.224	670	168025.843	Class3	28.229	578	303804.222	Class3	28.197	566	138740.748	Class3	28.135	610	462284.6	Class4	28.175	610	402864.989	Class4	28.198	572	765702.704	Class4	28.193	554	963275.663
unknown	482	545.375	28.262	8	281	Class2	28.268	611	2927.326	Class2	28.26	551	10759.83	Class2	28.251	515	78673.988	Class3	28.331	603	4841.327		0	0			0	0		Class4	28.242	377	17221.104		0	0		Class4	28.273	609	12419.211
1,2-Benzendiol, O-(2-chloropropionyl)-O'-(4-fluorobenzoyl)-	483	736.2222	28.344	9	123	Class2	28.348	825	33745.417	Class2	28.34	701	63506.642	Class2	28.344	764	85387.729	Class3	28.344	815	111065.326	Class3	28.344	733	90542.875		0	0		Class4	28.344	697	37354.865	Class4	28.344	795	56208.591	Class4	28.34	697	45528.637
(1R,3E,7E,11R)-1,5,5,8-Tetramethyl-12-oxabicyclo[9.1.0]dodeca-3,7-diene	484	563.25	28.418	5	109	Class2	28.419	658	62264.54	Class2	28.42	533	34419.002		0	0		Class3	28.415	552	51075.9	Class3	28.415	510	28304.937		0	0			0	0			0	0		Class4	28.42	0	49284.177
3-Buten-2-ol, 4-(2,6,6-trimethyl-2-cyclohexen-1-yl)-, (3E)-	485	749.375	28.429	9	95	Class2	28.428	642	117487.018	Class2	28.428	708	127891.518	Class2	28.428	851	264574.372	Class3	28.433	860	260385.546	Class3	28.433	817	181563.46	Class3	28.429	0	107153.057	Class4	28.433	799	87691.136	Class4	28.42	634	90389.346	Class4	28.428	684	111972.246
unknown	486	529.5	28.497	7	281	Class2	28.49	0	4219.42	Class2	28.486	593	6047.669		0	0		Class3	28.446	521	4831.35		0	0			0	0			0	0		Class4	28.451	520	5078.448	Class4	28.557	495	5572.346
Phenylethyl Alcohol	487	954.5833	28.628	12	91	Class2	28.628	950	1995270.85	Class2	28.628	954	3479264.83	Class2	28.628	954	6150129.53	Class3	28.628	956	5344337.99	Class3	28.628	955	3171616.11	Class3	28.628	953	4232476.1	Class4	28.628	958	5074669.51	Class4	28.628	952	4856375.59	Class4	28.628	952	4208113.14
Butylated Hydroxytoluene	488	642.5455	28.662	12	85	Class2	28.659	557	54145.78	Class2	28.659	731	46368.353	Class2	28.659	458	40910.179	Class3	28.668	544	41060.556	Class3	28.659	783	40610.665	Class3	28.659	0	50522.187	Class4	28.673	708	41644.728	Class4	28.664	575	43179.081	Class4	28.659	612	50585.128
Phosphoric acid, dibutyl 1,1-dimethyl-2,2,3,3-tetrafluoropropyl ester	489	700.4	28.831	12	99	Class2	28.833	663	195599.605	Class2	28.828	691	154697.341	Class2	28.833	0	217601.054	Class3	28.833	671	180017.002	Class3	28.833	0	159154.702	Class3	28.833	762	208182.139	Class4	28.828	724	190084.075	Class4	28.828	707	200417.915	Class4	28.833	705	192408.777
Hexanal, 4,4-dimethyl-	490	536.5833	28.906	12	81	Class2	28.904	524	33347.728	Class2	28.913	550	36478.274	Class2	28.908	594	106398.755	Class3	28.908	584	100070.809	Class3	28.917	550	47741.168	Class3	28.904	502	22257.347	Class4	28.908	532	32315.979	Class4	28.904	538	21240.149	Class4	28.904	508	15867.887
Glutaric acid, di(1-phenylpropyl) ester	491	507.6667	28.956	3	135		0	0			0	0			0	0			0	0		Class3	28.957	571	14826.178	Class3	28.957	490	8264.238	Class4	28.953	462	6813.558		0	0			0	0
unknown	492	655.375	28.974	9	123	Class2	28.975	706	20029.943	Class2	28.975	447	10560.826	Class2	28.975	627	18927.357		0	0			0	0		Class3	28.97	545	16277.876	Class4	28.979	467	11233.984	Class4	28.97	0	17436.465		0	0
1,2,3,4-Tetradecanetetrol, [2R-(2R*,3S*,4S*)]-	493	392.5	28.984	6	61		0	0		Class2	28.979	331	205918.826		0	0		Class3	28.984	403	238340.225	Class3	28.988	472	256216.936	Class3	28.984	342	59619.906		0	0		Class4	28.984	425	153669.873	Class4	28.988	382	133344.782
2-Benzofurancarboxylic acid, 2,4,5,6,7,7a-hexahydro-4,4,7a-trimethyl-, methyl ester, cis-	494	649.4286	29.008	7	165	Class2	29.01	741	94244.674		0	0			0	0			0	0			0	0		Class3	29.006	730	83658.017	Class4	29.01	594	60248.459	Class4	29.01	545	59793.063	Class4	29.006	747	79910.556
Silane, ethenyldiethylmethyl-	495	515.75	29.035	9	71	Class2	29.032	525	127311.979	Class2	29.033	516	80784.714		0	0		Class3	29.037	457	75276.43	Class3	29.032	549	63321.323	Class3	29.037	478	57873.917	Class4	29.037	543	74788.959	Class4	29.033	583	67319.515	Class4	29.033	0	61967.494
Dithiocarbonic acid, S-(2,3-diphenyl-1-p-tolyl-cycloprop-2-enyl)ester-O-ethyl ester	496	547.3333	29.08	3	281		0	0			0	0			0	0		Class3	29.099	541	3768.969		0	0		Class3	29.09	533	2132.829		0	0		Class4	29.05	568	2628.381		0	0
3-Buten-2-one, 4-(2,6,6-trimethyl-1-cyclohexen-1-yl)-	497	920.75	29.213	12	177	Class2	29.215	919	4166959.34	Class2	29.215	927	3967990.8	Class2	29.21	926	3932120.4	Class3	29.215	922	4045561.33	Class3	29.215	921	3361820.46	Class3	29.21	924	4650346.94	Class4	29.215	917	3289407.99	Class4	29.215	921	7452388.03	Class4	29.21	924	5036036.28
1,2-Benzenediol, o-(4-methoxybezoyl)-o'-(5-chlorovaleryl)-	498	605.3333	29.467	7	135		0	0			0	0		Class2	29.463	620	23756.205	Class3	29.464	0	29912.297		0	0		Class3	29.468	541	30189.768		0	0			0	0		Class4	29.468	592	43741.63
2-Methoxy-5-methylphenol	499	867.5	29.478	6	138	Class2	29.481	906	550997.713	Class2	29.481	903	377367.77		0	0			0	0			0	0		Class3	29.477	869	242856.905	Class4	29.477	794	369223.028	Class4	29.477	831	392935.349	Class4	29.477	902	241858.953
2-Butanone, 4-(2,6,6-trimethyl-1-cyclohexen-1-yl)-	500	816.4	29.518	10	161	Class2	29.517	843	85923.653	Class2	29.517	854	65442.548	Class2	29.517	858	51821.145	Class3	29.521	857	67228.24	Class3	29.517	861	56901.069	Class3	29.517	820	67212.057	Class4	29.521	756	51922.662	Class4	29.517	795	58416.58	Class4	29.517	868	67321.845
Neophytadiene	501	670.2	29.584	12	123	Class2	29.592	588	11762.299	Class2	29.579	877	92213.643	Class2	29.583	686	115214.958	Class3	29.579	735	143265.441	Class3	29.583	651	100854.853	Class3	29.579	586	46125.967	Class4	29.583	0	39532.062	Class4	29.583	0	48032.028	Class4	29.597	527	10263.35
5,9-Undecadien-2-ol, 6,10-dimethyl-	502	635.3333	29.608	9	153	Class2	29.61	609	21750.444	Class2	29.606	635	22924.202	Class2	29.61	675	20014.751	Class3	29.606	615	35735.764	Class3	29.61	727	29049.034	Class3	29.606	464	18966.839	Class4	29.606	656	15020.572	Class4	29.61	685	22651.538	Class4	29.61	652	22247.415
unknown	503	533.75	29.637	4	165		0	0		Class2	29.637	473	36513.901	Class2	29.641	550	29061.286		0	0		Class3	29.637	537	31638.288		0	0		Class4	29.632	575	31085.082		0	0			0	0
1-Phenanthrenecarboxylic acid, 7-ethenyl-1,2,3,4,4a,4b,5,6,7,9,10,10a-dodecahydro-1,4a,7-trimethyl-, methyl ester, [1R-(14a4b710a]-	504	489.6	29.657	6	121	Class2	29.659	523	23433.3		0	0			0	0			0	0			0	0		Class3	29.659	485	14180.405	Class4	29.65	427	17327.992	Class4	29.655	0	34001.571	Class4	29.659	519	15557.679
2-(2',4',4',6',6',8',8'-Heptamethyltetrasiloxan-2'-yloxy)-2,4,4,6,6,8,8,10,10-nonamethylcyclopentasiloxane	505	541.75	29.752	4	147		0	0			0	0		Class2	29.752	537	34262.09		0	0			0	0			0	0			0	0			0	0		Class4	29.748	519	20222.367
unknown	506	475.25	29.753	4	147		0	0			0	0			0	0		Class3	29.752	416	28696.092		0	0		Class3	29.752	505	23667.131	Class4	29.748	542	13487.11		0	0			0	0
N-(Trifluoroacetyl)-N,O,O',O''-tetrakis(trimethylsilyl)norepinephrine	507	474.7778	29.774	9	45	Class2	29.774	520	255612.618	Class2	29.779	407	685146.603	Class2	29.779	333	412254.859	Class3	29.774	486	878422.894	Class3	29.779	376	916886.782	Class3	29.774	535	253324.445	Class4	29.774	499	259127.147	Class4	29.77	452	457596.876	Class4	29.765	665	408133.295
5-Chlorovaleric acid, 3,5-dimethylphenyl ester	508	577.3636	29.827	11	122	Class2	29.823	415	17009.862	Class2	29.823	418	14087.393	Class2	29.823	476	24791.306	Class3	29.828	660	49898.369	Class3	29.828	585	30842.685		0	0		Class4	29.832	551	25874.028	Class4	29.828	679	68100.56	Class4	29.828	641	29203.782
1-Tetradecanol	509	705.7273	29.87	12	83	Class2	29.876	681	27892.917	Class2	29.877	0	24788.151	Class2	29.872	681	27488.756	Class3	29.872	766	27035.487	Class3	29.872	695	19765.017	Class3	29.868	701	20848.961	Class4	29.868	746	27018.545	Class4	29.863	627	33501.13	Class4	29.868	774	38868.837
1H-Indene-4-carboxaldehyde, 2,3-dihydro-	510	624.7778	29.993	10	146	Class2	29.996	693	33700.186	Class2	29.996	0	29385.662	Class2	29.996	595	24272.149	Class3	29.992	636	20887.423	Class3	30.001	580	19912.285		0	0			0	0		Class4	29.992	446	9733.138	Class4	29.992	538	17290.505
unknown	511	504.5556	30.006	10	147	Class2	30.005	535	17970.172		0	0			0	0		Class3	30.001	537	17920.353	Class3	30.005	644	30782.677	Class3	30.01	412	14929.777	Class4	30.01	358	11881.912	Class4	30.005	0	16258.501	Class4	30.001	406	9940.361
unknown	512	656.75	30.139	9	82	Class2	30.138	0	9613.144	Class2	30.139	643	5379.75	Class2	30.143	649	9927.887	Class3	30.134	671	8936.499		0	0			0	0			0	0		Class4	30.134	665	10581.543	Class4	30.139	678	12357.755
2-Ethyl-hexoic acid	513	661.2	30.307	6	88	Class2	30.312	622	94314.604		0	0			0	0			0	0		Class3	30.338	689	100642.632	Class3	30.307	0	246980.331	Class4	30.339	614	174793.734		0	0		Class4	30.316	681	246124.026
Androstane-11,17-dione, 3-[(trimethylsilyl)oxy]-, 17-[O-(phenylmethyl)oxime], (35-	514	516.0833	30.246	12	281	Class2	30.245	515	32201.778	Class2	30.245	582	36675.518	Class2	30.245	602	35385.595	Class3	30.245	562	42956.366	Class3	30.245	604	59083.442	Class3	30.245	425	35746.581	Class4	30.25	510	32074.852	Class4	30.241	434	35084.304	Class4	30.245	484	29178.293
3-Buten-2-one, 4-(2,2,6-trimethyl-7-oxabicyclo[4.1.0]hept-1-yl)-	515	836.1818	30.259	12	123	Class2	30.258	0	2392168.45	Class2	30.259	850	1821550.92	Class2	30.258	855	1578677.28	Class3	30.259	854	1829120.01	Class3	30.258	872	1388249.68	Class3	30.259	855	2225019.62	Class4	30.259	849	1730881.24	Class4	30.259	782	3207109.28	Class4	30.259	790	2077510.38
Amiodarone	516	650.6364	30.351	12	86	Class2	30.352	679	655096.881	Class2	30.352	632	380845.272	Class2	30.352	670	645279.991	Class3	30.352	675	644718.784	Class3	30.352	685	348092.894	Class3	30.352	677	637999.483	Class4	30.347	0	326805.468	Class4	30.352	626	466037.238	Class4	30.352	690	437383.698
unknown	517	567	30.463	5	60		0	0			0	0			0	0			0	0			0	0		Class3	30.49	608	89425.714	Class4	30.512	527	96724.709		0	0		Class4	30.476	581	166966.241
Phosphonic acid, (p-hydroxyphenyl)-	518	720.75	30.46	12	94	Class2	30.463	645	141895.647	Class2	30.463	694	130167.721	Class2	30.463	684	115818.484	Class3	30.459	661	111486.192	Class3	30.463	745	115500.165	Class3	30.459	763	155777.398	Class4	30.459	761	137919.743	Class4	30.459	672	135517.016	Class4	30.463	641	169137.571
2-Bornanol, 3-(methylamino)-, endo,endo-	519	460.0909	30.573	11	98	Class2	30.569	559	42269.779	Class2	30.574	503	23606.078	Class2	30.574	405	16077.201	Class3	30.574	461	19661.12	Class3	30.574	467	15494.235	Class3	30.574	458	19625.778	Class4	30.57	478	21582.476	Class4	30.565	444	15390.244	Class4	30.574	409	19187.403
Bicyclo[5.3.0]decane (cis)	520	648.3333	30.628	9	67	Class2	30.627	661	33808.911	Class2	30.627	615	52486.23	Class2	30.627	697	59183.568	Class3	30.623	764	54554.931	Class3	30.632	628	64551.682	Class3	30.627	524	39900.335	Class4	30.627	700	43871.114	Class4	30.627	694	75246.192	Class4	30.632	552	38712.601
Methyleugenol	521	903.1111	30.657	9	163	Class2	30.658	931	73409.508	Class2	30.658	867	173765.777	Class2	30.658	847	131260.525	Class3	30.654	895	59602.9	Class3	30.658	923	303194.542	Class3	30.654	873	144673.049	Class4	30.658	927	183666.667	Class4	30.658	952	383738.048	Class4	30.658	913	171191.978
1-Methyl-2-tert-butylpyrrole	522	458.1667	30.796	12	122	Class2	30.796	442	19567.643	Class2	30.792	470	16549.271	Class2	30.805	486	16621.996	Class3	30.796	444	18346.81	Class3	30.791	441	17234.584	Class3	30.796	470	18962.225	Class4	30.796	390	16038.911	Class4	30.796	506	14555.291	Class4	30.796	383	14693.855
Acetamide, N-hexyl-	523	617.8889	30.86	9	30	Class2	30.858	563	43162.42	Class2	30.858	755	72352.56	Class2	30.867	728	32417.649	Class3	30.863	720	52387.93	Class3	30.858	634	32943.637	Class3	30.858	534	40604.388	Class4	30.858	596	52666.359	Class4	30.858	553	52426.333	Class4	30.863	478	31427.307
2(3H)-Furanone, dihydro-3-hydroxy-4,4-dimethyl-, (-	524	710.4167	30.916	12	71	Class2	30.916	689	901650.441	Class2	30.916	681	918505.613	Class2	30.916	707	1641359.69	Class3	30.916	701	2163253.97	Class3	30.916	718	808180.714	Class3	30.916	731	897888.658	Class4	30.916	867	767687.686	Class4	30.912	709	1157752.26	Class4	30.912	707	1032256.88
2(3H)-Furanone, dihydro-5-pentyl-	525	734	30.924	9	85		0	0		Class2	30.925	683	201462.915	Class2	30.925	751	197686.788	Class3	30.925	763	231458.1	Class3	30.925	819	243250.864	Class3	30.925	709	154016.767	Class4	30.925	799	192439.719	Class4	30.92	0	293468.229	Class4	30.925	751	205012.598
Butanoic acid, 3-methyl-, 3,7-dimethyl-6-octenyl ester	526	696.5714	31.014	7	138	Class2	31.009	627	8113.283	Class2	31.014	730	7868.114		0	0		Class3	31.023	706	7950.336		0	0		Class3	31.014	741	13574.889	Class4	31.009	645	7303.619	Class4	31.014	637	23052.468	Class4	31.014	790	15431.865
2H-Pyran, 5,6-dihydro-5-acetoxy-2-[4-(4-pentylcyclohexyl)cyclohexyloxy]-	527	488	31.052	4	81	Class2	31.054	477	37898.086		0	0			0	0			0	0			0	0		Class3	31.049	556	102475.238	Class4	31.049	480	53680.62	Class4	31.054	439	83959.824		0	0
Pipradrol	528	421.2	31.094	5	153		0	0			0	0			0	0		Class3	31.094	363	8883.161		0	0			0	0			0	0		Class4	31.089	494	24098.653	Class4	31.094	449	14724.728
unknown	529	571.8571	31.174	8	147	Class2	31.173	0	9306.738	Class2	31.178	445	13099.464	Class2	31.169	714	15605.279	Class3	31.169	613	13660.975		0	0			0	0		Class4	31.169	603	9763.773	Class4	31.178	577	8775.804	Class4	31.169	522	10530.74
Acetonitrile, 2-(4-methoxyphenyl)-2-(3-phenyl-4,5-dihydropyrazol-1-yl)-	530	587.375	31.192	8	146	Class2	31.196	633	13717.635		0	0		Class2	31.187	520	7589.087	Class3	31.187	466	7728.028		0	0			0	0		Class4	31.2	594	6736.529		0	0		Class4	31.187	578	11540.822
3-Phenylpropanol	531	814	31.316	10	117	Class2	31.32	835	35782.588	Class2	31.311	784	19529.41	Class2	31.316	864	43031.948	Class3	31.311	812	23132.36	Class3	31.325	795	26092.179	Class3	31.32	843	37619.218	Class4	31.316	777	24974.959	Class4	31.316	885	54039.029	Class4	31.311	853	36198.015
Diboroxide, trimethylphenyl-	532	449.25	31.412	8	113	Class2	31.418	534	54108.157	Class2	31.413	519	60216.018	Class2	31.413	414	17973.718	Class3	31.418	457	55342.806	Class3	31.409	509	28002.453	Class3	31.409	374	12382.126	Class4	31.414	380	7985.999	Class4	31.405	407	7482.756		0	0
3,4-Dimethoxybenzoic anhydride	533	522.6667	31.463	6	165	Class2	31.467	535	21270.866		0	0			0	0			0	0		Class3	31.462	452	7697.729	Class3	31.458	463	19155.899	Class4	31.467	458	14176.045	Class4	31.458	578	11498.266	Class4	31.467	650	17841.506
Naphthalene, 1,1'-(1,2-ethanediyl)bis-	534	644.8333	31.502	6	141		0	0		Class2	31.507	527	11742.969	Class2	31.507	593	6939.528	Class3	31.489	756	15014.253		0	0		Class3	31.502	549	10262.565		0	0		Class4	31.502	654	12877.96	Class4	31.507	790	16933.938
13-Octadecenal, (Z)-	535	675.6667	31.581	3	82		0	0			0	0			0	0			0	0			0	0		Class3	31.573	791	10948.553		0	0		Class4	31.582	565	17722.519	Class4	31.587	671	15629.996
5,6-Dichloro-2-[[4-[[2-diethylamino-1-methylethyl]amino]-6-methyl-2-pyrimidinyl]amino]benzimidazole	536	616.5	31.696	4	86		0	0		Class2	31.693	605	35976.513	Class2	31.698	623	22342.302	Class3	31.693	624	30294.056	Class3	31.698	614	20443.468		0	0			0	0			0	0			0	0
5-Cyano-1,2,3-thiadiazole	537	450	31.751	8	83		0	0		Class2	31.751	447	20978.625	Class2	31.747	567	32298	Class3	31.751	518	37828.515	Class3	31.751	402	13134.307	Class3	31.751	418	20441.751		0	0		Class4	31.751	434	24236.473	Class4	31.751	403	19038.479
unknown	538	519	31.838	3	73	Class2	31.822	373	132201.9		0	0		Class2	31.822	584	207446.418		0	0		Class3	31.871	600	203718.619		0	0			0	0			0	0			0	0
2H-Octahydropyrido[1,2-a]pyrazin-1-one	539	441.3333	31.822	3	84		0	0			0	0			0	0			0	0			0	0			0	0			0	0			0	0			0	0
Phenol, 4-(2-methylpropyl)-	540	602	31.953	5	107	Class2	31.955	623	16839.636	Class2	31.955	603	15972.968		0	0			0	0			0	0		Class3	31.955	0	21450.003		0	0		Class4	31.951	565	14292.813		0	0
Vitamin C	541	432.5	32.229	3	116		0	0			0	0			0	0			0	0			0	0		Class3	32.266	398	7600.807		0	0			0	0			0	0
Sarcosylsarcosine, N-methoxycarbonyl-, dodecyl ester	542	510.3333	32.26	3	102		0	0			0	0			0	0			0	0			0	0			0	0			0	0			0	0			0	0
unknown	543	664.9167	32.374	12	151	Class2	32.377	695	29109.193	Class2	32.373	649	32397.442	Class2	32.373	665	28278.882	Class3	32.373	700	30263.596	Class3	32.373	712	27181.085	Class3	32.382	628	29324.069	Class4	32.369	663	31778.666	Class4	32.373	642	31185.439	Class4	32.373	696	18350.787
2,5-cyclohexadien-1-one, 2,6-bis(1,1-dimethylethyl)-4-hydroxy-4-methyl-	544	636.75	32.393	12	165	Class2	32.391	602	31515.115	Class2	32.395	650	30944.821	Class2	32.395	655	32345.959	Class3	32.391	605	34240	Class3	32.395	657	25541.737	Class3	32.391	637	32695.614	Class4	32.395	644	28548.365	Class4	32.391	624	29121.689	Class4	32.391	655	39254.691
2,4,7,9-Tetramethyl-5-decyn-4,7-diol	545	709.8333	32.484	12	151	Class2	32.484	704	34644.599	Class2	32.488	753	42372.014	Class2	32.484	685	35197.147	Class3	32.484	704	39065.971	Class3	32.479	737	30567.594	Class3	32.48	687	37957.293	Class4	32.484	726	40824.745	Class4	32.484	760	42048.282	Class4	32.488	720	31461.244
Octanoic acid	546	674.6667	32.582	7	60		0	0			0	0		Class2	32.613	455	38030.654		0	0			0	0		Class3	32.6	0	201634.613	Class4	32.622	567	111164.622	Class4	32.622	696	98293.341	Class4	32.573	751	183029.298
3-Methyl-2-(3,7,11-trimethyldodecyl) furan	547	707.4286	32.559	7	109		0	0		Class2	32.559	808	45763.055	Class2	32.559	771	53004.578	Class3	32.564	674	35292.028	Class3	32.559	800	61729.593	Class3	32.555	565	19048.277	Class4	32.56	627	15947.754	Class4	32.56	707	8044.191		0	0
1,1,6-trimethyl-3-methylene-2-(3,6,9,13-tetramethyl-6-ethenye-10,14-dimethylene-pentadec-4-enyl)cyclohexane	548	572.6667	32.646	12	149	Class2	32.648	678	182909.046	Class2	32.644	585	80867.506	Class2	32.648	549	46192.922	Class3	32.644	485	74653.261	Class3	32.644	606	63424.824	Class3	32.648	594	147857.551	Class4	32.644	634	102077.825	Class4	32.644	625	106082.343	Class4	32.648	603	110495.806
(3R,3aS,6S,7R)-3,6,8,8-Tetramethyloctahydro-1H-3a,7-methanoazulen-6-ol	549	672.7273	32.733	11	95	Class2	32.728	703	25344.341	Class2	32.733	577	14987.424	Class2	32.728	611	16279.757	Class3	32.733	615	17977.263		0	0		Class3	32.742	676	20417.269	Class4	32.742	591	12562.83	Class4	32.733	517	17763.04	Class4	32.733	780	27606.588
5H-Tetrazol-5-amine	550	649.5455	32.789	11	85	Class2	32.79	649	184363.047	Class2	32.786	678	108766.94	Class2	32.786	692	127008.949	Class3	32.791	660	91094.094	Class3	32.786	695	69811.396	Class3	32.791	635	229399.61	Class4	32.786	635	256883.759	Class4	32.791	677	207079.973	Class4	32.795	650	221350.354
2-Pentadecanone, 6,10,14-trimethyl-	551	596	32.888	7	123		0	0		Class2	32.893	545	9381.691	Class2	32.884	715	6931.212	Class3	32.888	574	11221.11	Class3	32.884	726	9855.724		0	0		Class4	32.888	607	6966.769	Class4	32.888	504	7218.964	Class4	32.893	501	9493.838
Norpipanone	552	636.8889	33.017	12	98	Class2	33.021	601	49375.116	Class2	33.021	0	41562.091	Class2	33.017	576	53901.488	Class3	33.017	643	76870.553	Class3	33.012	0	30801.88	Class3	33.008	608	43877.528	Class4	33.017	676	48331.345	Class4	33.017	623	53671.306	Class4	33.017	618	46697.408
Tributyl phosphate	553	650.7273	33.055	12	99	Class2	33.052	0	31411.404	Class2	33.057	741	27312.09	Class2	33.057	564	34678.294	Class3	33.053	586	24001.374	Class3	33.048	716	26262.857	Class3	33.057	559	26896.395	Class4	33.057	549	26040.767	Class4	33.057	623	28416.255	Class4	33.053	624	24494.466
1,1,1,3,5,7,7,7-Octamethyl-3,5-bis(trimethylsiloxy)tetrasiloxane	554	584.7273	33.174	11	147	Class2	33.177	616	16874.96	Class2	33.177	624	16858.019	Class2	33.177	627	16089.815	Class3	33.173	570	18629.073	Class3	33.172	680	22888.117	Class3	33.177	531	15211.388	Class4	33.173	564	13601.529	Class4	33.168	541	16411.868	Class4	33.172	538	15117.447
Thiophane, propyl-	555	671.25	33.224	5	87	Class2	33.226	799	13851.368		0	0			0	0			0	0			0	0		Class3	33.244	676	26397.71	Class4	33.253	531	23206.245		0	0			0	0
1,3-Benzenediol, 5-pentyl-	556	595.75	33.288	12	124	Class2	33.288	595	63821.313	Class2	33.292	500	37195.399	Class2	33.288	430	43246.603	Class3	33.288	652	90744.646	Class3	33.288	476	16564.467	Class3	33.288	641	69881.348	Class4	33.288	612	59354.54	Class4	33.288	639	101393.724	Class4	33.284	607	135040.004
quinoline, 7-chloro-	557	813.3636	33.324	12	163	Class2	33.323	0	272857.357	Class2	33.324	845	391977.363	Class2	33.323	884	984581.978	Class3	33.324	885	506294.284	Class3	33.323	878	368308.776	Class3	33.319	857	273008.7	Class4	33.324	879	273768.1	Class4	33.324	840	268760.714	Class4	33.324	771	113234.362
Eugenol	558	918.6364	33.55	12	149	Class2	33.55	965	1133192.56	Class2	33.55	970	1978013.75	Class2	33.55	856	34268.181	Class3	33.546	908	32801.546	Class3	33.55	915	83355.325	Class3	33.55	968	1477833.65	Class4	33.55	972	1610994.42	Class4	33.55	970	2265138.7	Class4	33.546	970	1384884.81
Succinic acid, 2-fluorophenyl phenethyl ester	559	569.4286	33.748	7	105	Class2	33.75	542	19242.796		0	0		Class2	33.745	603	13107.901	Class3	33.75	639	14837.972		0	0			0	0		Class4	33.746	557	14723.702		0	0			0	0
Benzene, 1,2-dimethoxy-4-(1-propenyl)-	560	758	33.842	5	163		0	0		Class2	33.848	722	5307.002		0	0			0	0		Class3	33.839	770	7628.162		0	0		Class4	33.843	788	10381.772	Class4	33.843	709	9766.394	Class4	33.839	801	11827.307
Caprolactam	561	708	33.929	9	113	Class2	33.932	792	34611.753	Class2	33.928	692	18149.714		0	0		Class3	33.928	669	18947.402	Class3	33.923	753	26821.062	Class3	33.928	581	9284.492	Class4	33.928	845	31606.12	Class4	33.932	584	9603.886	Class4	33.928	738	31825.482
5-Methylsalicylic acid, 2TMS derivative	562	679.7143	34.049	8	281	Class2	34.039	705	170846.42		0	0		Class2	34.052	678	531531.468	Class3	34.057	686	203422.244		0	0		Class3	34.057	0	126451.031	Class4	34.052	756	52377.625	Class4	34.052	682	69746.22		0	0
Methyl 8-methyl-nonanoate	563	532.6667	34.189	4	74		0	0			0	0			0	0			0	0			0	0			0	0			0	0			0	0		Class4	34.247	0	42975.627
1,2-Ethanediamine, N,N'-dimethyl-N,N'-bis(1-methylethyl)-	564	539.6667	34.27	3	44		0	0			0	0			0	0		Class3	34.274	575	26874.262		0	0		Class3	34.27	504	29726.585	Class4	34.265	540	64449.499		0	0			0	0
1H-Indene, 2,3-dihydro-1,1,3-trimethyl-3-phenyl-	565	605.75	34.377	4	143		0	0			0	0			0	0			0	0		Class3	34.367	668	5294.847		0	0		Class4	34.385	512	6113.926		0	0		Class4	34.372	666	4255.494
Phenol, 2-methyl-5-(1-methylethyl)-	566	858	34.431	11	135	Class2	34.434	866	50039.229	Class2	34.43	891	159523.566	Class2	34.429	794	42760.26	Class3	34.439	824	90527.929	Class3	34.429	861	44907.948	Class3	34.43	947	243354.64	Class4	34.43	884	105208.31	Class4	34.43	926	188933.756	Class4	34.43	869	54466.517
Nonanoic acid	567	774.5	34.514	8	60	Class2	34.554	761	139653.781	Class2	34.554	757	306712.957		0	0			0	0			0	0		Class3	34.536	758	194133.954	Class4	34.581	746	456154.013		0	0		Class4	34.51	799	1447412.09
unknown	568	588	34.59	3	115		0	0		Class2	34.576	474	87999.82	Class2	34.603	693	23837.596		0	0			0	0			0	0			0	0		Class4	34.59	597	132418.786		0	0
Hexadecanoic acid, methyl ester	569	777.6667	34.582	12	74	Class2	34.589	782	151582.982	Class2	34.581	791	258767.222	Class2	34.581	716	284854.877	Class3	34.585	801	284754.723	Class3	34.581	885	236357.68	Class3	34.581	843	242579.323	Class4	34.585	890	243446.575	Class4	34.581	817	304848.823	Class4	34.581	807	227603.516
Benzenemethanol, 2-chloro-	570	588.1	34.661	10	142	Class2	34.66	545	9417.974	Class2	34.656	675	16429.311	Class2	34.669	501	15989.731	Class3	34.661	711	16841.758	Class3	34.66	573	13679.88	Class3	34.652	786	16472.98	Class4	34.665	482	10857.843	Class4	34.665	627	19209.075	Class4	34.665	487	15072.923
Methyl hexadec-9-enoate	571	856.8	35.06	10	74	Class2	35.06	852	45541.977	Class2	35.06	900	90624.603	Class2	35.06	919	113288.406	Class3	35.06	906	105269.753	Class3	35.056	886	83061.63	Class3	35.06	879	69468.079	Class4	35.06	911	88430.411	Class4	35.06	815	84144.741	Class4	35.06	872	74712.269
Methyl 2,3,4,6,7-penta-O-methyl-L-glycero-D-mannoheptopyranoside	572	618.8571	35.263	7	88	Class2	35.265	530	16670.06	Class2	35.265	665	50641.087	Class2	35.269	605	32432.301	Class3	35.26	679	74860.218	Class3	35.265	676	56300.567	Class3	35.256	637	45104.801		0	0			0	0		Class4	35.265	540	13920.494
9-Hexadecenoic acid, methyl ester, (Z)-	573	598.3333	35.288	6	97		0	0		Class2	35.282	552	9965.896	Class2	35.282	657	11631.217	Class3	35.291	597	5111.035	Class3	35.291	543	11039.937	Class3	35.291	564	7813.255		0	0		Class4	35.287	677	6503.512		0	0
1-Propyl-1-cyclopentanol	574	553	35.34	3	86		0	0			0	0			0	0			0	0			0	0			0	0			0	0			0	0			0	0
2,6,10-Dodecatrienal, 3,7,11-trimethyl-, (E,E)-	575	484.625	35.379	8	69	Class2	35.38	480	33737.896	Class2	35.376	457	28769.538		0	0			0	0			0	0		Class3	35.38	528	32769.422	Class4	35.376	379	23102.165	Class4	35.38	478	34980.92	Class4	35.38	430	19334.039
1H-Pyrrole-2,5-dione, 3-ethyl-4-methyl-	576	683.75	35.402	12	139	Class2	35.402	765	81355.096	Class2	35.402	666	79778.605	Class2	35.398	702	108825.55	Class3	35.402	0	126288.527	Class3	35.402	691	66570.531	Class3	35.402	0	102859.175	Class4	35.402	0	86962.939	Class4	35.402	0	146673.874	Class4	35.402	751	98385.975
1H-Pyrazole, 3,5-bis(1,1-dimethylethyl)-4-ethyl-	577	548	35.687	12	193	Class2	35.691	578	44148.079	Class2	35.687	498	30935.678	Class2	35.687	579	34755.97	Class3	35.687	584	39759.144	Class3	35.687	520	27591.18	Class3	35.682	545	20581.587	Class4	35.691	531	24575.323	Class4	35.678	551	36875.756	Class4	35.691	551	32430.578
Ethyl 9-hexadecenoate	578	684.8333	35.719	6	101		0	0		Class2	35.722	819	15680.073	Class2	35.713	589	11731.637	Class3	35.718	760	24793.01	Class3	35.727	738	15422.504	Class3	35.722	626	11524.309	Class4	35.709	577	9419.401		0	0			0	0
2-(E)-Hexen-1-ol, (4S)-4-amino-5-methyl-	579	514.3333	35.732	3	86		0	0			0	0			0	0			0	0			0	0			0	0			0	0			0	0			0	0
O-Trifluoroacetyl-neomenthol	580	490.5556	35.867	9	71		0	0		Class2	35.878	410	12265.042	Class2	35.869	430	34429.194	Class3	35.864	469	33895.847	Class3	35.864	425	22154.324	Class3	35.864	580	26443.551	Class4	35.864	514	38277.007	Class4	35.873	478	51971.946		0	0
1,2-Benzenedicarbonitrile	581	625.0909	35.895	11	163	Class2	35.895	429	30401.231	Class2	35.895	759	28142.125	Class2	35.891	921	25850.839	Class3	35.891	900	26961.289	Class3	35.886	785	22343.52	Class3	35.9	540	42353.552	Class4	35.896	526	31579.188	Class4	35.9	505	30359.978		0	0
2-Ethylhexyl salicylate	582	669.9091	35.958	11	120	Class2	35.962	721	26494.794	Class2	35.958	490	16241.244	Class2	35.958	712	23449.737	Class3	35.958	665	29735.924	Class3	35.962	591	10839.707		0	0		Class4	35.958	603	22489.159	Class4	35.958	541	15262.035	Class4	35.953	589	23423.662
unknown	583	554.4286	36.045	9	119		0	0		Class2	36.046	0	8760.239	Class2	36.046	502	7715.339	Class3	36.047	528	12936.597		0	0		Class3	36.047	587	11897.48	Class4	36.038	522	9695.602		0	0		Class4	36.046	0	9798.184
9,12-Octadecadienoic acid (Z,Z)-	584	762.875	36.126	8	67		0	0		Class2	36.131	769	29552.419	Class2	36.126	779	51569.298	Class3	36.122	697	33751.732	Class3	36.131	789	24596.104	Class3	36.127	784	32001.916	Class4	36.127	803	34309.4	Class4	36.127	746	45099.627	Class4	36.122	736	26324.46
unknown	585	514	36.204	7	281	Class2	36.202	512	63716.739	Class2	36.198	0	104565.561	Class2	36.211	516	115909.186	Class3	36.207	0	95772.83		0	0		Class3	36.207	0	78022.776	Class4	36.207	0	55494.432		0	0		Class4	36.198	0	33923.956
2,4-Di-tert-butylphenol	586	780.3333	36.215	12	191	Class2	36.215	814	120796.549	Class2	36.211	834	149289.942	Class2	36.215	757	166815.706	Class3	36.215	646	84434.086	Class3	36.211	552	50586.688	Class3	36.215	802	111880.213	Class4	36.215	827	181111.382	Class4	36.215	824	136565.367	Class4	36.215	881	262341.343
2,6,10-Dodecatrien-1-ol, 3,7,11-trimethyl-, (Z,E)-	587	588.75	36.304	9	69	Class2	36.304	553	20374.503	Class2	36.3	546	30094.473	Class2	36.313	657	38793	Class3	36.295	650	29162.588	Class3	36.308	0	21225.898	Class3	36.304	650	27447.92	Class4	36.304	510	23313.464	Class4	36.304	581	46661.455	Class4	36.304	563	30446.779
unknown	588	506.4	36.463	6	145		0	0		Class2	36.46	506	16412.077	Class2	36.46	0	9381.823	Class3	36.464	514	21232.449	Class3	36.468	568	16466.629	Class3	36.464	544	18641.331	Class4	36.464	400	6000.638		0	0			0	0
n-Decanoic acid	589	652	36.541	7	60		0	0			0	0			0	0		Class3	36.566	532	32836.297		0	0		Class3	36.571	480	33402.646	Class4	36.575	499	36197.76		0	0		Class4	36.593	598	58708.975
unknown	590	565.9167	36.532	12	74	Class2	36.531	669	116666.903	Class2	36.531	645	66664.867	Class2	36.535	570	45440.723	Class3	36.531	534	69415.677	Class3	36.531	535	46044.831	Class3	36.544	574	61116.911	Class4	36.526	508	40419.027	Class4	36.531	526	30473.238	Class4	36.531	529	54476.252
Phenol, 4-(2-propenyl)-	591	813	36.586	9	134	Class2	36.588	866	176981.524	Class2	36.588	901	254032.197	Class2	36.588	826	50178.579	Class3	36.589	771	44244.844	Class3	36.588	593	11875.784	Class3	36.584	880	320491.288	Class4	36.584	827	151453.209	Class4	36.584	842	191999.438	Class4	36.584	811	98152.197
2(4H)-Benzofuranone, 5,6,7,7a-tetrahydro-4,4,7a-trimethyl-, (R)-	592	906.9091	36.662	12	111	Class2	36.659	909	548608.478	Class2	36.664	935	453234.892	Class2	36.659	933	461206.94	Class3	36.664	918	604313.786	Class3	36.664	896	261177.743	Class3	36.66	939	652488.047	Class4	36.66	915	503060.965	Class4	36.66	917	620579.711	Class4	36.659	0	581600.801
Acetyl eugenol	593	802	36.738	6	149	Class2	36.735	771	15452.344	Class2	36.744	834	24686.295		0	0			0	0			0	0		Class3	36.74	0	19582.931	Class4	36.735	814	22610.822	Class4	36.74	783	27712.596	Class4	36.735	808	21824.857
2,5-Cyclohexadien-1-one, 4-diazo-	594	535.375	36.903	9	64	Class2	36.908	500	119254.172	Class2	36.904	540	160507.829	Class2	36.904	529	98100.116	Class3	36.904	599	165088.347	Class3	36.904	531	167903.103	Class3	36.899	525	125952.21	Class4	36.904	507	83429.486	Class4	36.899	0	141496.007	Class4	36.899	552	98325.821
Oxacycloheptadec-8-en-2-one, (8Z)-	595	751.8333	36.967	6	82	Class2	36.97	778	233771.525		0	0			0	0		Class3	36.971	717	57183.918		0	0		Class3	36.966	756	288519.279	Class4	36.962	651	108021.161	Class4	36.966	856	452661.715	Class4	36.966	753	329581.652
(2E,6E,10E)-3,7,11,15-Tetramethylhexadeca-2,6,10,14-tetraen-1-yl formate	596	664.8333	37	12	69	Class2	36.988	685	136135.711	Class2	37.006	587	66906.275	Class2	37.001	641	69155.286	Class3	37.006	695	84978.396	Class3	37.001	622	35676.528	Class3	36.979	519	56384.014	Class4	37.002	669	96579.212	Class4	37.002	723	197022.092	Class4	37.002	547	203644.546
1-(4-Fluorobenzyl) piperazine	597	497.1429	37.086	7	109	Class2	37.081	485	27083.104		0	0		Class2	37.09	460	15818.572	Class3	37.086	540	21315.93		0	0		Class3	37.086	520	25202.467		0	0		Class4	37.086	504	36441.412		0	0
Tricyclo[5.4.0.0(2,8)]undec-9-ene, 2,6,6,9-tetramethyl-, (1R,2S,7R,8R)-	598	594.4167	37.254	12	119	Class2	37.255	595	31854.795	Class2	37.25	632	21256.672	Class2	37.255	546	15984.138	Class3	37.264	574	11714.652	Class3	37.259	567	7746.821	Class3	37.25	574	35493.723	Class4	37.25	511	22203.144	Class4	37.255	636	44342.61	Class4	37.255	653	39898.658
Bicyclo[3.3.1]nonan-3-ol, exo-	599	625.8	37.619	5	122	Class2	37.623	671	34248.899		0	0			0	0			0	0			0	0		Class3	37.619	623	15998.544	Class4	37.624	553	10067.306	Class4	37.61	668	37393.834	Class4	37.619	614	17142.225
Tricyclo[4.3.1.0(2,5)]decane	600	708	37.679	6	80	Class2	37.681	722	48383.718		0	0			0	0		Class3	37.677	663	25755.708		0	0		Class3	37.677	748	54205.405	Class4	37.681	642	16839.555	Class4	37.681	771	81273.249	Class4	37.677	702	47215.764
unknown	601	580.75	37.912	4	95		0	0		Class2	37.903	652	9100.045	Class2	37.908	739	12271.604		0	0			0	0			0	0		Class4	37.921	428	6208.597		0	0		Class4	37.917	504	8479.978
Phenol, 4-chloro-	602	762	38.214	3	128		0	0			0	0			0	0			0	0			0	0			0	0			0	0			0	0			0	0
Homosalate	603	709.5	38.55	12	109	Class2	38.556	797	19469.518	Class2	38.547	466	8421.74	Class2	38.552	776	21463.607	Class3	38.547	764	23691.535	Class3	38.543	467	9929.242	Class3	38.552	826	20603.915	Class4	38.547	772	16184.211	Class4	38.547	612	9622.248	Class4	38.552	539	13971.845
cis,cis-7,10,-Hexadecadienal	604	650	38.997	9	98	Class2	39	685	36295.965	Class2	39.005	605	35916.501	Class2	38.996	709	43000.647	Class3	38.996	708	48557.149	Class3	38.996	647	28883.662	Class3	38.996	720	39038.572	Class4	38.996	652	24639.871	Class4	38.996	514	29657.928	Class4	38.996	610	23123.966
unknown	605	660.5	39.307	6	81		0	0		Class2	39.311	565	10179.674	Class2	39.311	718	13529.915		0	0		Class3	39.307	682	9553.8		0	0		Class4	39.303	690	15405.48	Class4	39.298	631	13230.527		0	0
1(3H)-Isobenzofuranone, 3-butylidene-	606	629.8	39.654	5	146	Class2	39.658	514	9938.128	Class2	39.653	437	4486.94		0	0			0	0			0	0			0	0			0	0			0	0			0	0
3-Butylisobenzofuran-1(3H)-one	607	826.8333	39.699	6	133	Class2	39.698	843	54120.297	Class2	39.702	809	37846.1	Class2	39.693	623	14150.142		0	0			0	0			0	0			0	0			0	0			0	0
Phenol, 2,6-dimethoxy-4-(2-propenyl)-	608	860.4286	39.957	8	179	Class2	39.955	868	16111.015	Class2	39.96	835	14252.403	Class2	39.96	850	20165.105	Class3	39.956	870	26128.411		0	0		Class3	39.956	887	14980.26	Class4	39.951	900	20169.246	Class4	39.96	813	19139.337	Class4	39.955	0	7137.88
Phthalic acid, 6-ethyl-3-octyl isobutyl ester	609	913.2727	40.017	12	149	Class2	40.018	893	489066.774	Class2	40.018	865	532746.889	Class2	40.018	0	496838.602	Class3	40.018	948	591496.532	Class3	40.018	899	482378.711	Class3	40.018	936	537028.678	Class4	40.013	891	503853.581	Class4	40.018	949	510128.349	Class4	40.018	898	411497.808
Acetamide, N-(phenylmethyl)-	610	614.5714	40.166	7	149	Class2	40.164	509	21430.843		0	0		Class2	40.164	712	32584.284	Class3	40.164	578	24677.309	Class3	40.169	660	21670.47		0	0		Class4	40.164	418	9896.443	Class4	40.169	764	23111.947	Class4	40.169	661	15249.183
Vanillin	611	679.4167	40.337	12	152	Class2	40.333	681	53219.514	Class2	40.333	492	42866.779	Class2	40.337	823	114801.807	Class3	40.342	829	82643.242	Class3	40.337	715	45618.147	Class3	40.342	748	37878.67	Class4	40.338	749	45389.29	Class4	40.342	684	49370	Class4	40.342	801	74847.207
Methyl 8,11,14-heptadecatrienoate	612	698.2727	40.389	11	79	Class2	40.391	616	14343.076	Class2	40.386	678	20415.135	Class2	40.391	747	26300.571	Class3	40.382	665	23762.132	Class3	40.391	723	22241.702	Class3	40.391	800	23139.107	Class4	40.386	756	27613.339	Class4	40.391	794	25735.182	Class4	40.386	717	24097.942
2-Hydroxy-4,4,6-trimethylcyclohexa-2,5-dienone	613	541.1429	40.492	7	109	Class2	40.493	540	15957.904	Class2	40.493	622	27424.146	Class2	40.493	521	28881.461		0	0			0	0		Class3	40.498	562	16181.633	Class4	40.489	514	14256.077	Class4	40.493	566	18999.593	Class4	40.489	463	19207.675
Behenic alcohol	614	650	40.795	3	83		0	0			0	0			0	0			0	0		Class3	40.795	798	16863.281		0	0			0	0			0	0			0	0
Phytol	615	900.9167	41.217	12	71	Class2	41.217	915	571184.217	Class2	41.217	922	380787.017	Class2	41.217	929	587773.514	Class3	41.217	890	499629.148	Class3	41.217	887	338698.061	Class3	41.217	875	373334.107	Class4	41.217	897	263046.907	Class4	41.222	898	483324.969	Class4	41.217	874	423562.763
2-Cyclohexen-1-one, 4-(3-hydroxy-1-butenyl)-3,5,5-trimethyl-	616	693	41.464	8	108	Class2	41.466	773	79804.648		0	0		Class2	41.461	718	35324.776	Class3	41.466	737	61154.285	Class3	41.461	667	27146.43	Class3	41.466	664	35769.022	Class4	41.466	592	25011.471	Class4	41.466	665	24685.035	Class4	41.461	728	56727.621
2-Amino-4-benzylthiomethyl-6-piperidino-1,3,5-triazine	617	533	42.166	10	193	Class2	42.163	548	24075.408	Class2	42.163	559	35756.063	Class2	42.168	0	39112.36	Class3	42.168	489	36757.147	Class3	42.172	608	22748.475	Class3	42.172	535	22287.029	Class4	42.172	519	20095.872	Class4	42.159	546	27215.768	Class4	42.163	553	32498.122
Dibutyl phthalate	618	942.3333	42.436	12	149	Class2	42.434	947	1095683.39	Class2	42.434	942	1507558.03	Class2	42.438	944	1279890.38	Class3	42.434	952	1817445.76	Class3	42.438	952	1951398.82	Class3	42.434	926	1237585	Class4	42.434	951	1332585.7	Class4	42.439	949	1218197.73	Class4	42.434	940	727920.294
2-Tertbutyl cyclohexyl isopropylphosphonofluoridate	619	785.5455	42.835	12	127	Class2	42.834	808	611185.924	Class2	42.834	751	280560.506	Class2	42.834	782	440486.279	Class3	42.834	817	647038.973	Class3	42.834	734	124699.075	Class3	42.838	754	294483.945	Class4	42.834	788	242746.813	Class4	42.838	0	383098.87	Class4	42.834	817	482712.221
3-Buten-2-one, 4-(4-hydroxy-2,2,6-trimethyl-7-oxabicyclo[4.1.0]hept-1-yl)-	620	639	42.844	3	123		0	0			0	0			0	0			0	0			0	0			0	0			0	0			0	0			0	0
1,2-Benzenediol, 3,5-bis(1,1-dimethylethyl)-	621	758.5714	44.947	8	207		0	0		Class2	44.948	773	73181.691	Class2	44.944	778	99196.797	Class3	44.944	784	92089.663	Class3	44.953	660	60858.391	Class3	44.948	802	75541.079	Class4	44.948	0	80048.963	Class4	44.94	719	56623.721		0	0
n-Hexadecanoic acid	622	736.1111	46.734	9	60	Class2	46.716	616	149358.902		0	0			0	0		Class3	46.739	728	74845.69	Class3	46.809	679	15429.363	Class3	46.752	799	107897.275	Class4	46.739	779	135911.066	Class4	46.712	713	40007.844	Class4	46.721	807	232516.271
Palmitoleic acid	623	803.5	47.383	8	84	Class2	47.382	0	59343.901	Class2	47.391	0	22977.494	Class2	47.356	801	118279.672	Class3	47.369	752	135965.375		0	0		Class3	47.396	787	106309.152	Class4	47.365	819	209797.719	Class4	47.418	832	70892.279	Class4	47.383	830	118392.079
2-[2-[2-[2-[2-[2-[2-[2-[2-(2-Methoxyethoxy)ethoxy]ethoxy]ethoxy]ethoxy]ethoxy]ethoxy]ethoxy]ethoxy]ethanol	624	540	49.655	3	177	Class2	49.67	434	3280.535		0	0			0	0			0	0			0	0			0	0			0	0			0	0			0	0
